# Supplementary material for: An integrative approach to characterize disease-specific pathways and their coordination: a case study in cancer
Source: BMC Genomics. 2008 Mar 20;9(Suppl 1):S12. doi: 10.1186/1471-2164-9-S1-S12 (PMC2386054; doi:10.1186/1471-2164-9-S1-S12)
Supplement: Additional file 2 [file 1471-2164-9-S1-S12-S2.XLS]

## Sheet: Table 1
dataset_id	cancer_type	number of non-cancer samples	number of cancer samples	reference	title
810	lung_adenocarcinoma	6	67	Garber ME, et al. (2001) Proc Natl Acad Sci USA 98(24):13784-13789	Diversity of gene expression in adenocarcinoma of the lung.
902	cervical_carcinoma_hela	0	26	Whitfield ML, et al. (2002). Mol Biol Cell 13(6):1977-2000	Identification of Genes Periodically Expressed in the Human Cell Cycle and Their Expression in Tumors
903	cervical_carcinoma_hela	0	48	Whitfield ML, et al. (2002). Mol Biol Cell 13(6):1977-2000	Identification of Genes Periodically Expressed in the Human Cell Cycle and Their Expression in Tumors
904	cervical_carcinoma_hela	0	19	Whitfield ML, et al. (2002). Mol Biol Cell 13(6):1977-2000	Identification of Genes Periodically Expressed in the Human Cell Cycle and Their Expression in Tumors
963	lymphoma	1	53	Lossos IS, et al. (2002) Proc Natl Acad Sci U S A 99(13):8886-91	Transformation of follicular lymphoma to diffuse large-cell lymphoma: Alternative patterns with increased or decreased expression of c-myc and its regulated genes.
1162	liver	76	131	Chen X, et al. (2002). Mol Biol Cell 13(6):1929-39	Gene expression patterns in human liver cancers
1380	neoplasms_soft_tissue	0	46	Nielsen TO, et al. (2002) : Lancet 359(9314):1301-7	Molecular characterisation of soft tissue tumours: a gene expression study.
1577	cervical_carcinoma_hela	40	134	Murray JI, et al. (2004) Mol Biol Cell 15 (5):2361-74	Diverse and specific gene expression responses to stresses in cultured human cells.
1789	acute_lymphoblastic_leukemia	0	29	Fine BM, et al. (2004). Blood 103(3):1043-9	Gene expression patterns associated with recurrent chromosomal translocations in acute lymphoblastic leukemia.
1794	acute_lymphoblastic_leukemia	0	52	Fine BM, et al. (2004). Blood 103(3):1043-9	Gene expression patterns associated with recurrent chromosomal translocations in acute lymphoblastic leukemia.
1846	follicular_lymphoma	0	24	Bohen SP, et al. (2003). Proc Natl Acad Sci U S A 100(4):1926-30	Variation in gene expression patterns in follicular lymphoma and the response to rituximab.
1890	renal_cell_carcinoma	3	41	Higgins JP, et al. (2003). Am J Pathol 162(3):925-32	Gene expression patterns in renal cell carcinoma assessed by complementary DNA microarray.
1947	breast	4	118	Sorlie T, et al. (2003). Proc Natl Acad Sci U S A 100, 8418-8423.	Repeated observation of breast tumor subtypes in independent gene expression data sets.
2012	pancreatic_adenocarcinoma	5	31	Iacobuzio-Donahue CA, et al. (2003) Am J Pathol 162(4):1151-62	Exploration of global gene expression patterns in pancreatic adenocarcinoma using cDNA microarrays.
2037	gastric_cancers	29	103	Chen X, et al. (2003). Mol Biol Cell 14(8):3208-15	Variation in gene expression patterns in human gastric cancers.
2049	prostate	0	31	Zhao H, et al. (2004). Mol Biol Cell 15(2):506-19	Diverse effects of methylseleninic acid on the transcriptional program of human prostate cancer cells.
2089	breast	3	61	Zhao H, et al. (2004) Mol Biol Cell 15(6):2523-36	Different gene expression patterns in invasive lobular and ductal carcinomas of the breast.
2194	t_cell	0	21	Roose JP, et al. (2003). PLoS Biol 1(2):E53	T Cell Receptor-Independent Basal Signaling via Erk and Abl Kinases Suppresses RAG Gene Expression.
2227	breast	0	45	Sorlie T, et al. (2003). Proc Natl Acad Sci U S A 100, 8418-8423.	Repeated observation of breast tumor subtypes in independent gene expression data sets.
2254	ovarian_carcinomas	0	125	Schaner ME, et al. (2003). Mol Biol Cell 14(11):4376-86	Gene expression patterns in ovarian carcinomas.
2439	soft_tissue	0	53	Linn SC, et al. (2003) Am J Pathol 163(6):2383-95	Gene expression patterns and gene copy number changes in dermatofibrosarcoma protuberans.
2486	prostate	41	71	Lapointe J, et al. (2004). Proc Natl Acad Sci U S A 101(3):811-6	Gene expression profiling identifies clinically relevant subtypes of prostate cancer.
GDS360	breast	0	24	Chang, J. C., et al. Lancet 2003	Gene expression profiling for the prediction of therapeutic response to docetaxel in patients with breast cancer
GDS531	myeloma	0	173	Tian, E., et al. N Engl J Med 2003	The role of the Wnt-signaling antagonist DKK1 in the development of osteolytic lesions in multiple myeloma
GDS806	breast	0	28	Ma, X. J., et al. Cancer Cell 2004	A two-gene expression ratio predicts clinical outcome in breast cancer patients treated with tamoxifen
GDS807	breast	0	28	Ma, X. J., et al. Cancer Cell 2004	A two-gene expression ratio predicts clinical outcome in breast cancer patients treated with tamoxifen
GDS845	breast	0	18	Troester, M. A., et al. Cancer Res 2004	Cell-Type-Specific Responses to Chemotherapeutics in Breast Cancer
GDS846	breast	0	19	Troester, M. A., et al. Cancer Res 2004	Cell-Type-Specific Responses to Chemotherapeutics in Breast Cancer
GDS847	breast	0	19	Troester, M. A., et al. Cancer Res 2004	Cell-Type-Specific Responses to Chemotherapeutics in Breast Cancer
GDS848	breast	0	19	Troester, M. A., et al. Cancer Res 2004	Cell-Type-Specific Responses to Chemotherapeutics in Breast Cancer
GDS881	breast	0	18	Frasor, J., et al. Cancer Res 2004	Selective Estrogen Receptor Modulators: Discrimination of Agonistic versus Antagonistic Activities by Gene Expression Profiling in Breast Cancer Cells
huang03	breast	0	89	Huang, E., et al. Lancet (2003) 361, 1590-1596.	Gene Expression Predictors of Breast Cancer Outcomes
748		68	0	Diehn et al (2002). PNAS 99(18):11796-801	Genomic expression programs and the integration of the CD28 costimulatory signal in T cell activation.
1507	lung_fibroblast	50	0	Chang HY, et al. (2002) Proc Natl Acad Sci USA 99, 12877-12882	Diversity, topographic differentiation, and positional memory in human fibroblasts.
1527		39	0	Baldwin DN, et al. (2003). Genome Biol 4(1):R2	A gene-expression program reflecting the innate immune response of cultured intestinal epithelial cells to infection by Listeria monocytogenes.
1615		20	0	Zhao H, et al. (2002). BMC Genomics 3(1):31	Optimization and evaluation of T7 based RNA linear amplification protocols for cDNA microarray analysis.
1819		147	0	Whitney AR, et al. (2003). Proc Natl Acad Sci U S A 100(4):1896-901	Individuality and variation in gene expression patterns in human blood.
2119		21	0	Holterhus PM, et al. (2003) Genome Biol 4(6):R37	Differential gene-expression patterns in genital fibroblasts of normal males and 46,XY females with androgen insensitivity syndrome: evidence for early programming involving the androgen receptor
2120		25	0	Holterhus PM, et al. (2003) Genome Biol 4(6):R37	Differential gene-expression patterns in genital fibroblasts of normal males and 46,XY females with androgen insensitivity syndrome: evidence for early programming involving the androgen receptor
2174		67	0	Sarwal M, et al. (2003). N Engl J Med 349(2):125-38	Molecular Heterogeneity in Acute Renal Allograft Rejection Identified by DNA Microarray Profiling
2263		53	0	Chi JT, et al. (2003). Proc Natl Acad Sci U S A 100(19):10623-8	Endothelial cell diversity revealed by global expression profiling.
2436		34	0	Higgins JP, et al. (2004) . Mol Biol Cell 15 (2):649-656.	Gene Expression In the Normal Adult Human Kidney Assessed By Complementary DNA Microarray
GDS1020		33	0	Segman R., et al. Mol Psychiatry 2005	Peripheral blood mononuclear cell gene expression profiles identify emergent post-traumatic stress disorder among trauma survivors.
GDS1036		24	0	Rock, R. B., et al. Genes Immun 2005	Transcriptional response of human microglial cells to interferon-gamma
GDS1096		36	0	Ge, X., et al. Genomics 2005	Interpreting expression profiles of cancers by genome-wide survey of breadth of expression in normal tissues
GDS1256		36	0	Pawliczak, R., et al. Physiol Genomics 2005	Influence of IFN-gamma on gene expression in normal human bronchial epithelial cells: modulation of IFN-gamma effects by dexamethasone
GDS1257		33	0	Klings, E. S., et al. Physiol Genomics 2005	Differential Gene Expression in Pulmonary Artery Endothelial Cells Exposed to Sickle Cell Plasma
GDS1290		34	0	Lund, R., et al. J Immunol 2003	Identification of novel genes regulated by IL-12, IL-4, or TGF-beta during the early polarization of CD4+ lymphocytes
GDS1331		31	0	Borovecki, F., et al. Proc Natl Acad Sci U S A 2005	Genome-wide expression profiling of human blood reveals biomarkers for Huntington's disease
GDS534		75	0	Spira, A., et al. PNAS 2004	Effects of cigarette smoke on the human airway epithelial cell transcriptome
GDS596		146	12	Su, A. I., et al. PNAS 2004	A gene atlas of the mouse and human protein-encoding transcriptomes

## Sheet: Table 2
Gene	Degree	Comments	Gene Ontology Functions (seperated by colons)	GO category,number of genes in the hub neighbors and in the GO category,p_value
MTHFD2	75	Not known to relate cancer	one-carbon compound metabolism:folic acid and derivative biosynthesis:	cell cycle,23,3e-012:biopolymer metabolism,27,3.71e-009:chromosome segregation,3,0.00025:biosynthesis,13,0.000779:cellular metabolism,49,5.32e-005:primary metabolism,47,0.000118:response to endogenous stimulus,10,2.87e-007:cell proliferation,8,0.00734:cell division,11,1.34e-010:response to stress,12,0.00591:
RCD-8	70	Not known to relate cancer	biological process unknown:	biopolymer metabolism,17,0.00061:cellular metabolism,40,0.00914:primary metabolism,40,0.00434:cell organization and biogenesis,12,0.00202:regulation of metabolism,17,0.00687:
TUBB	70		microtubule-based movement:natural killer cell mediated cytotoxicity:protein polymerization:	cell cycle,34,5.2e-025:biopolymer metabolism,31,4.12e-013:chromosome segregation,6,1.12e-008:cellular metabolism,46,6.77e-005:primary metabolism,45,6.25e-005:response to endogenous stimulus,14,6.22e-012:cell organization and biogenesis,15,5.04e-005:regulation of cellular physiological process,30,5.44e-006:cell proliferation,8,0.00465:cell division,16,7.4e-018:response to stress,15,9.42e-005:
CENPF	54		DNA replication and chromosome cycle:regulation of mitosis:cell division:	cell cycle,29,2.28e-023:biopolymer metabolism,14,0.000716:chromosome segregation,7,3.35e-011:response to endogenous stimulus,7,1.18e-005:cell organization and biogenesis,16,2.36e-007:regulation of cellular physiological process,23,5.76e-005:cell proliferation,11,4.64e-006:cell division,18,2.32e-023:
GGH	54			cell cycle,20,9.09e-013:biopolymer metabolism,22,4.74e-009:chromosome segregation,3,6.92e-005:cellular metabolism,35,0.000587:primary metabolism,34,0.000688:response to endogenous stimulus,6,0.000102:cell organization and biogenesis,12,0.000145:regulation of cellular physiological process,18,0.00848:cell proliferation,7,0.0031:cell division,11,2.19e-012:regulation of transferase activity,3,0.0016…
PRG1	51			response to external stimulus,15,1.14e-006:response to biotic stimulus,24,1.27e-015:cell adhesion,6,0.00874:regulation of organismal physiological process,3,0.00123:cell proliferation,7,0.00214:cell activation,4,2.68e-005:response to stress,15,1.14e-006:immune response,23,7.09e-017:
PSME3	51	Not known to relate cancer
AIF1	50		response to singlet oxygen:response to stress:inflammatory response:cell cycle arrest:negative regulation of cell proliferation:positive regulation of apoptosis:	response to external stimulus,14,4.63e-006:response to biotic stimulus,26,3.42e-018:circulation,3,0.00114:signal transduction,21,4.06e-005:locomotion,4,0.00185:cell motility,4,0.00185:response to stress,14,4.63e-006:immune response,24,2.41e-018:
MAP2K7	50		protein amino acid phosphorylation:response to stress:signal transduction:	biosynthesis,25,2.49e-017:cellular metabolism,37,3.65e-006:primary metabolism,35,1.97e-005:macromolecule metabolism,29,3.63e-009:
NME1	50		GTP biosynthesis:UTP biosynthesis:CTP biosynthesis:cell cycle:negative regulation of cell proliferation:nucleotide metabolism:nucleoside triphosphate biosynthesis:negative regulation of cell cycle:	biosynthesis,12,3.52e-005:cellular metabolism,32,0.00129:
KIF23	49	Not known to relate cancer	mitotic spindle elongation:cell cycle:mitosis:cell division:	cell cycle,25,1.02e-019:biopolymer metabolism,13,0.000787:chromosome segregation,3,4.7e-005:response to endogenous stimulus,5,0.000445:cell organization and biogenesis,12,4.88e-005:regulation of cellular physiological process,21,9.67e-005:cell proliferation,10,1.05e-005:cell division,15,3.57e-019:regulation of transferase activity,3,0.00111:
MAD2L1	49		cell cycle:mitosis:mitotic checkpoint:cell division:	cell cycle,7,0.00754:biopolymer metabolism,13,0.000787:cellular metabolism,32,0.000752:primary metabolism,30,0.00245:cell organization and biogenesis,11,0.000218:cell division,4,0.000382:
THY1	48			response to external stimulus,9,0.00397:cell adhesion,12,1.66e-007:organogenesis,12,3.14e-005:
PSMD11	47	Not known to relate cancer		cell cycle,12,2.07e-006:biopolymer metabolism,13,0.000494:catabolism,7,0.00735:primary metabolism,28,0.00566:cell division,5,2.68e-005:
CD4	45		immune response:cell adhesion:transmembrane receptor protein tyrosine kinase signaling pathway:T cell differentiation:T cell selection:positive regulation of interleukin-2 biosynthesis:	response to external stimulus,13,5.99e-006:response to biotic stimulus,24,2.47e-017:signal transduction,22,1.13e-006:cell activation,3,0.000268:response to stress,13,5.99e-006:immune response,21,5.11e-016:
KPNA2	44		regulation of DNA recombination:M phase specific microtubule process:G2 phase of mitotic cell cycle:DNA metabolism:protein-nucleus import:NLS-bearing substrate-nucleus import:intracellular protein transport:	cell cycle,29,3.24e-027:chromosome segregation,5,2.07e-008:response to endogenous stimulus,4,0.0019:cell organization and biogenesis,10,0.000328:regulation of cellular physiological process,23,6.13e-007:cell proliferation,12,4.95e-008:cell division,18,1.97e-025:regulation of transferase activity,4,5.27e-005:
CKS1B	43		cell cycle:cell division:	biopolymer metabolism,12,0.000666:cellular metabolism,27,0.00397:primary metabolism,26,0.00534:cell organization and biogenesis,9,0.00112:cell division,4,0.000205:
FCGR2C	42	Not known to relate cancer	immune response:	response to external stimulus,14,3.71e-007:response to biotic stimulus,22,7.4e-016:cell adhesion,9,1.6e-005:signal transduction,17,0.000302:cell-cell signaling,5,0.00861:locomotion,6,7.78e-006:cell homeostasis,3,0.000204:ion homeostasis,3,9.13e-005:cell motility,6,7.78e-006:response to stress,14,3.71e-007:immune response,20,1.34e-015:neurophysiological process,5,0.00837:
FDPS	42		cholesterol biosynthesis:isoprenoid biosynthesis:	cell cycle,7,0.00284:
RRM1	41		DNA replication:	cell cycle,7,0.00242:biopolymer metabolism,12,0.000398:cellular metabolism,27,0.00135:primary metabolism,26,0.00197:response to endogenous stimulus,5,0.000164:cell organization and biogenesis,9,0.000753:macromolecule metabolism,15,0.00799:
COL6A3	39		phosphate transport:cell adhesion:muscle development:	cell adhesion,5,0.00857:organogenesis,10,8.53e-005:bone remodeling,3,6.79e-006:
TSR1	39		rRNA processing:ribosome biogenesis and assembly:	biosynthesis,15,3.25e-009:cellular metabolism,24,0.00856:primary metabolism,24,0.00491:response to endogenous stimulus,3,0.00789:macromolecule metabolism,16,0.00158:
ATP5G2	38	Not known to relate cancer	ion transport:ATP synthesis coupled proton transport:proton transport:	biosynthesis,15,2.05e-009:cellular metabolism,29,1.05e-005:primary metabolism,23,0.00763:macromolecule metabolism,16,0.00111:
BGN	38	Not known to relate cancer	biological process unknown:	catabolism,6,0.00769:cell adhesion,8,4.48e-005:organogenesis,10,6.56e-005:
ENO1	38		gluconeogenesis:glycolysis:transcription:regulation of transcription, DNA-dependent:	biosynthesis,10,4.8e-005:cellular metabolism,25,0.00192:
TPX2	38		mitosis:cell proliferation:	cell cycle,15,1.19e-010:biopolymer metabolism,14,7.33e-006:positive regulation of cellular process,6,0.00108:response to endogenous stimulus,4,0.000969:cell organization and biogenesis,11,1.39e-005:regulation of cellular physiological process,15,0.00197:cell proliferation,8,4.29e-005:positive regulation of physiological process,6,0.000391:cell division,8,7.76e-010:
C1S	37		proteolysis and peptidolysis:immune response:complement activation, classical pathway:	cellular morphogenesis,3,0.00241:cell adhesion,9,4.67e-006:
MYBL2	37		regulation of cell cycle:regulation of transcription, DNA-dependent:transcription from RNA polymerase II promoter:anti-apoptosis:development:	cell cycle,6,0.00536:biopolymer metabolism,14,4.95e-006:cell organization and biogenesis,7,0.00559:
TYROBP	37		cellular defense response:intracellular signaling cascade:	catabolism,7,0.00155:response to external stimulus,12,2.79e-006:response to biotic stimulus,20,5.19e-015:cell adhesion,5,0.0066:response to stress,12,2.79e-006:immune response,19,8.8e-016:
CDC25B	36		regulation of cell cycle:M phase of mitotic cell cycle:protein amino acid dephosphorylation:mitosis:positive regulation of cell proliferation:cell division:	cell cycle,24,3.64e-023:biopolymer metabolism,9,0.00541:chromosome segregation,4,3.2e-007:response to endogenous stimulus,3,0.00592:cell organization and biogenesis,11,7.38e-006:regulation of cellular physiological process,19,3.67e-006:cell proliferation,6,0.00111:cell division,16,1.14e-023:regulation of transferase activity,3,0.00034:
THBS2	36		cell adhesion:	response to external stimulus,9,0.000368:cell adhesion,9,3.55e-006:organogenesis,8,0.000992:
FOXM1	34		transcription:regulation of transcription, DNA-dependent:transcription from RNA polymerase II promoter:response to oxidative stress:	cell cycle,9,1.75e-005:biopolymer metabolism,9,0.00344:cell organization and biogenesis,8,0.000727:positive regulation of physiological process,4,0.00742:cell division,5,3.84e-006:
TOPBP1	34		DNA replication and chromosome cycle:DNA repair:	cell cycle,16,9.42e-013:biopolymer metabolism,13,8.28e-006:negative regulation of cellular process,5,0.00678:cellular metabolism,22,0.00435:primary metabolism,21,0.00696:response to endogenous stimulus,6,4.37e-006:regulation of cellular physiological process,14,0.00154:cell proliferation,6,0.000772:negative regulation of physiological process,5,0.00505:cell division,6,1.86e-007:regulation of tran…
ARL6IP	33	Not known to relate cancer		cell cycle,21,6.52e-020:biopolymer metabolism,8,0.00929:chromosome segregation,4,2.03e-007:response to endogenous stimulus,4,0.000497:cell organization and biogenesis,10,1.78e-005:regulation of cellular physiological process,15,0.000293:cell proliferation,7,9.63e-005:cell division,16,1.59e-024:regulation of transferase activity,3,0.000241:
CDKN3	33		regulation of cyclin dependent protein kinase activity:protein amino acid dephosphorylation:cell cycle:cell cycle arrest:negative regulation of cell proliferation:	cell cycle,13,1.57e-009:biopolymer metabolism,10,0.000688:chromosome segregation,3,9.52e-006:response to endogenous stimulus,3,0.00431:cell organization and biogenesis,9,0.000108:cell proliferation,6,0.000638:cell division,7,5.85e-009:
CYP51A1	33		electron transport:cholesterol biosynthesis:transport:	response to external stimulus,9,0.000167:response to biotic stimulus,15,2.32e-010:response to stress,9,0.000167:immune response,14,9.68e-011:
MCM6	33		DNA replication:DNA unwinding:DNA replication initiation:transcription:regulation of transcription, DNA-dependent:cell cycle:	cell cycle,10,1.66e-006:biopolymer metabolism,12,3.08e-005:biosynthesis,6,0.00786:cellular metabolism,25,4.47e-005:primary metabolism,24,9.71e-005:response to endogenous stimulus,7,2.27e-007:regulation of cellular physiological process,12,0.00988:positive regulation of physiological process,4,0.00652:cell division,3,0.000783:response to stress,7,0.00364:
PCOLCE	33		development:	cell adhesion,8,1.3e-005:organogenesis,9,9.19e-005:
CSPG2	32		development:cell recognition:	response to external stimulus,7,0.00296:response to biotic stimulus,6,0.0077:cell adhesion,8,9.88e-006:organogenesis,8,0.000386:response to stress,7,0.00296:immune response,5,0.00947:
EZH2	32		establishment and/or maintenance of chromatin architecture:transcription:regulation of transcription, DNA-dependent:	cell cycle,17,1.28e-014:biopolymer metabolism,16,7.96e-009:chromosome segregation,4,1.73e-007:cellular metabolism,23,0.000342:primary metabolism,22,0.000676:response to endogenous stimulus,8,9.19e-009:cell organization and biogenesis,7,0.00213:regulation of cellular physiological process,15,0.000186:regulation of metabolism,9,0.00997:cell division,7,4.48e-009:regulation of transferase activity,3,…
MRPS12	32	Not known to relate cancer	protein biosynthesis:	cell cycle,7,0.000426:biopolymer metabolism,8,0.00749:biosynthesis,9,5.13e-005:positive regulation of cellular process,5,0.00223:cellular metabolism,25,1.63e-005:primary metabolism,24,3.94e-005:cell organization and biogenesis,6,0.00877:positive regulation of physiological process,5,0.00093:cell division,4,4.79e-005:macromolecule metabolism,13,0.00387:
TOP2A	32		DNA replication:DNA topological change:DNA repair:phosphoinositide-mediated signaling:	cell cycle,9,9.6e-006:biopolymer metabolism,12,2.08e-005:response to endogenous stimulus,4,0.000429:cell organization and biogenesis,10,1.27e-005:regulation of cellular physiological process,12,0.00734:cell proliferation,6,0.000523:cell division,6,1.19e-007:
CDH11	31		ossification:homophilic cell adhesion:	response to external stimulus,10,1.48e-005:cell adhesion,11,5.34e-009:organogenesis,7,0.00151:response to stress,7,0.00239:neurophysiological process,5,0.00174:
PGK1	31		gluconeogenesis:glycolysis:phosphorylation:	biopolymer metabolism,12,1.38e-005:biosynthesis,8,0.00023:cellular metabolism,23,0.000147:primary metabolism,23,7.36e-005:cell organization and biogenesis,6,0.00732:
TUBG1	31	Not known to relate cancer	meiotic spindle organization and biogenesis:microtubule-based movement:microtubule nucleation:mitotic spindle organization and biogenesis:protein polymerization:	biopolymer metabolism,9,0.0016:
C17orf25	30			biopolymer metabolism,8,0.0047:
POLR2E	30	Not known to relate cancer	transcription:transcription from RNA polymerase II promoter:	biosynthesis,8,0.000174:cellular metabolism,22,0.000262:primary metabolism,20,0.002:macromolecule metabolism,16,2.72e-005:
PTTG1	30		DNA replication and chromosome cycle:DNA metabolism:DNA repair:transcription from RNA polymerase II promoter:chromosome segregation:mitosis:spermatogenesis:cell division:	cell cycle,9,4.98e-006:biopolymer metabolism,8,0.0047:cellular metabolism,19,0.00984:cell organization and biogenesis,9,4.32e-005:cell division,5,1.77e-006:
RAD21	30		double-strand break repair:apoptosis:chromosome organization and biogenesis (sensu Eukaryota):cell cycle:chromosome segregation:mitosis:meiotic recombination:cell division:	cell cycle,9,4.98e-006:biosynthesis,6,0.00452:cell organization and biogenesis,6,0.00605:cell division,6,7.36e-008:
SNRPC	30	Not known to relate cancer	RNA splicing:	cell cycle,7,0.000263:cell division,3,0.00054:
SOX2	30		establishment and/or maintenance of chromatin architecture:transcription:regulation of transcription, DNA-dependent:	biopolymer metabolism,8,0.0047:catabolism,5,0.00888:macromolecule metabolism,12,0.00587:
TSN	30		DNA recombination:	cell cycle,14,2.13e-011:chromosome segregation,3,6.43e-006:cell organization and biogenesis,9,4.32e-005:cell proliferation,5,0.00215:cell division,10,3.89e-014:
BYSL	29		cell adhesion:pregnancy:	cell cycle,8,2.88e-005:biopolymer metabolism,9,0.00089:primary metabolism,18,0.00986:cell organization and biogenesis,6,0.00496:regulation of cellular physiological process,12,0.00264:cell division,3,0.000472:response to stress,6,0.0066:
CCNI	29	Not known to relate cancer	spermatogenesis:	biosynthesis,6,0.00369:
RANBP1	29		signal transduction:	cell cycle,12,2.67e-009:biosynthesis,7,0.000749:cellular metabolism,20,0.00174:primary metabolism,19,0.00337:cell proliferation,5,0.00179:cell division,5,1.43e-006:
TBC1D8	29	Not known to relate cancer	circulation:positive regulation of cell proliferation:	biosynthesis,12,2.75e-008:positive regulation of cellular process,4,0.00755:cellular metabolism,21,0.000464:primary metabolism,21,0.00025:positive regulation of physiological process,4,0.00367:macromolecule metabolism,12,0.00413:
CD163	28		antimicrobial humoral response (sensu Vertebrata):	response to external stimulus,9,3.41e-005:response to biotic stimulus,13,1.9e-009:cell-cell signaling,4,0.00623:response to stress,9,3.41e-005:immune response,13,8.23e-011:neurophysiological process,4,0.00607:
MCM4	28		DNA replication:DNA replication initiation:transcription:regulation of transcription, DNA-dependent:	cellular metabolism,19,0.00292:primary metabolism,18,0.00561:
NID2	28		cell-matrix adhesion:	cell adhesion,9,2.56e-007:organogenesis,7,0.000726:
SLC4A2	28	Not known to relate cancer	anion transport:	cell proliferation,4,0.00835:
USP1	28	Not known to relate cancer	DNA repair:ubiquitin cycle:	cell cycle,9,2.42e-006:biopolymer metabolism,12,3.46e-006:response to endogenous stimulus,5,1.71e-005:cell death,4,0.00465:negative regulation of physiological process,4,0.0098:
ZRF1	28		protein folding:regulation of transcription:	cellular metabolism,18,0.00893:
CTDSP2	27		biological process unknown:	biopolymer metabolism,8,0.0021:
GMPS	27		purine nucleotide biosynthesis:GMP biosynthesis:glutamine metabolism:biosynthesis:purine base biosynthesis:	biopolymer metabolism,8,0.0021:catabolism,7,0.000154:biosynthesis,9,9.31e-006:cellular metabolism,18,0.00485:primary metabolism,17,0.0092:macromolecule metabolism,12,0.00188:
RPL15	27		protein biosynthesis:	biosynthesis,16,1.23e-013:cellular metabolism,22,1.13e-005:primary metabolism,22,5.49e-006:macromolecule metabolism,20,6.51e-010:
SNRPF	27	Not known to relate cancer	nuclear mRNA splicing, via spliceosome:	biopolymer metabolism,7,0.00822:
ALOX12	26		electron transport:oxygen and reactive oxygen species metabolism:anti-apoptosis:cell motility:positive regulation of cell proliferation:arachidonic acid metabolism:leukotriene biosynthesis:fatty acid oxidation:positive regulation of cell growth:regulation of membrane potential:superoxide release:positive regulation of cell adhesion:negative regulation of cell volume:	biopolymer metabolism,9,0.000324:biosynthesis,8,4.93e-005:cellular metabolism,19,0.000625:primary metabolism,20,7.01e-005:cell organization and biogenesis,6,0.00255:macromolecule metabolism,16,1.73e-006:
COL5A2	26		phosphate transport:	response to external stimulus,6,0.00343:cell adhesion,8,1.41e-006:
FBLN2	26	Not known to relate cancer	cell adhesion:	cell adhesion,6,0.000135:locomotion,3,0.00106:organogenesis,7,0.000417:cell motility,3,0.00106:
LOC400986	26	Not known to relate cancer	di-, tri-valent inorganic anion homeostasis:	response to external stimulus,8,0.000112:response to biotic stimulus,13,5.26e-010:cell adhesion,5,0.00101:signal transduction,14,1.26e-005:response to stress,8,0.000112:immune response,11,6.17e-009:
LRP1	26		double-strand break repair via homologous recombination:DNA repair:double-strand break repair via nonhomologous end-joining:mRNA catabolism:lipid metabolism:endocytosis:cell proliferation:snRNA processing:processing of 27S pre-rRNA:snoRNA processing:	cell adhesion,8,1.41e-006:organogenesis,6,0.00228:
STRA13	26
C1R	25		proteolysis and peptidolysis:immune response:complement activation, classical pathway:	response to external stimulus,9,1.06e-005:response to biotic stimulus,6,0.00173:cell adhesion,6,0.000102:response to stress,8,7.91e-005:immune response,6,0.000422:
CKS2	25		regulation of cyclin dependent protein kinase activity:cell cycle:spindle organization and biogenesis:cell proliferation:phosphoinositide-mediated signaling:cell division:	cell cycle,11,4.19e-009:cell organization and biogenesis,5,0.00941:cell proliferation,5,0.000781:cell division,9,2.1e-013:
COCH	25		perception of sound:	cell cycle,14,5.92e-013:biopolymer metabolism,12,6.67e-007:negative regulation of cellular process,4,0.00769:cellular metabolism,19,0.000246:primary metabolism,19,0.000135:response to endogenous stimulus,5,8.45e-006:cell organization and biogenesis,5,0.00941:regulation of cellular physiological process,15,2.75e-006:cell proliferation,6,9.88e-005:regulation of metabolism,10,0.000272:negative regul…
H2AFZ	25			biopolymer metabolism,8,0.00113:catabolism,5,0.00344:
HLA-DQB1	25		immune response:antigen presentation, exogenous antigen:antigen processing, exogenous antigen via MHC class II:	response to external stimulus,8,7.91e-005:response to biotic stimulus,12,3.92e-009:response to stress,7,0.000502:immune response,10,5.02e-008:
RPL29	25		protein biosynthesis:embryo implantation:	biopolymer metabolism,8,0.00113:biosynthesis,6,0.00146:cellular metabolism,17,0.00413:primary metabolism,17,0.00256:cell proliferation,4,0.00506:
TRIP13	25	Not known to relate cancer	transcription from RNA polymerase II promoter:	cell cycle,6,0.000464:biopolymer metabolism,7,0.00492:biosynthesis,6,0.00146:cell organization and biogenesis,6,0.00199:
UBE2C	25		ubiquitin-dependent protein catabolism:ubiquitin cycle:cell cycle:spindle organization and biogenesis:mitosis:cyclin catabolism:positive regulation of cell proliferation:phosphoinositide-mediated signaling:cell division:	cell cycle,10,5.89e-008:biopolymer metabolism,7,0.00492:cell organization and biogenesis,8,5.25e-005:cell proliferation,5,0.000781:cell division,5,5.55e-007:
ATP6V1F	24		ion transport:proton transport:	cellular metabolism,17,0.00196:
CHD4	24		chromatin assembly or disassembly:transcription:regulation of transcription from RNA polymerase II promoter:chromosome organization and biogenesis (sensu Eukaryota):protein ubiquitination:chromatin modification:	biopolymer metabolism,10,2.33e-005:positive regulation of cellular process,5,0.000445:negative regulation of cellular process,4,0.00641:cellular metabolism,16,0.00693:primary metabolism,16,0.00445:cell organization and biogenesis,8,3.6e-005:regulation of cellular physiological process,10,0.00453:regulation of metabolism,9,0.000874:negative regulation of physiological process,4,0.00496:
CNAP1	24	Not known to relate cancer	cell cycle:mitosis:mitotic chromosome condensation:chromosome condensation:cell division:	cell cycle,8,4.91e-006:biopolymer metabolism,10,2.33e-005:positive regulation of cellular process,4,0.00323:cellular metabolism,17,0.00196:primary metabolism,17,0.00119:cell organization and biogenesis,8,3.6e-005:regulation of cellular physiological process,11,0.0012:cell proliferation,4,0.0042:positive regulation of physiological process,4,0.00153:cell division,4,1.1e-005:
HLA-DPA1	24		immune response:antigen presentation, exogenous antigen:antigen processing, exogenous antigen via MHC class II:	response to external stimulus,7,0.000366:response to biotic stimulus,11,2.83e-008:response to stress,7,0.000366:immune response,10,2.96e-008:
MFAP2	24	Not known to relate cancer		cell adhesion,6,7.67e-005:organogenesis,8,3.09e-005:
NNMT	24			cellular morphogenesis,3,0.000452:response to external stimulus,5,0.00979:negative regulation of cellular process,4,0.00641:cell adhesion,8,6.41e-007:cell growth,3,0.000111:regulation of growth,3,5.33e-005:cell proliferation,4,0.0042:
PDAP1	24		signal transduction:cell proliferation:	cell cycle,5,0.00226:cell organization and biogenesis,5,0.00763:cell proliferation,4,0.0042:
PTRF	24	Not known to relate cancer	transcription:transcription termination:regulation of transcription, DNA-dependent:	cell adhesion,5,0.000636:cell proliferation,4,0.0042:
PXMP3	24	Not known to relate cancer	peroxisome organization and biogenesis:protein ubiquitination:	biosynthesis,6,0.00112:response to endogenous stimulus,4,0.000103:secretory pathway,4,1.15e-005:
RUVBL1	24		regulation of cell growth:regulation of transcription from RNA polymerase II promoter:spermatogenesis:chromatin modification:	biosynthesis,5,0.0059:
XX-FW81657B9.4	24	Not known to relate cancer
ATP5G3	23		generation of precursor metabolites and energy:ion transport:ATP synthesis coupled proton transport:proton transport:	biosynthesis,9,1.64e-006:
DKC1	23		regulation of cell cycle:rRNA processing:telomerase-dependent telomere maintenance:cell proliferation:	cell cycle,12,6.26e-011:chromosome segregation,3,2.12e-006:cell proliferation,5,0.000482:cell division,9,7.52e-014:regulation of transferase activity,3,5.61e-005:
DLG7	23		cell-cell signaling:	cell cycle,14,9.92e-014:chromosome segregation,3,2.12e-006:cell organization and biogenesis,7,0.000183:regulation of cellular physiological process,10,0.003:cell proliferation,6,5.46e-005:cell division,9,7.52e-014:
DPYSL3	23		nucleobase, nucleoside, nucleotide and nucleic acid metabolism:signal transduction:neurogenesis:	cellular morphogenesis,3,0.000381:cell adhesion,7,5.32e-006:cell organization and biogenesis,5,0.0061:cell growth,3,9.34e-005:regulation of growth,3,4.47e-005:organogenesis,5,0.00556:
EIF3S4	23	Not known to relate cancer	protein biosynthesis:regulation of translational initiation:
HDGF	23		signal transduction:cell proliferation:	cell cycle,6,0.000262:cell organization and biogenesis,5,0.0061:cell proliferation,5,0.000482:cell division,3,0.000187:
KIAA0101	23			cell cycle,6,0.000262:biopolymer metabolism,9,9.6e-005:cellular metabolism,16,0.00341:primary metabolism,15,0.00761:cell organization and biogenesis,5,0.0061:
PDGFRL	23			blood coagulation,3,1.54e-005:cell adhesion,5,0.000496:organogenesis,7,0.00016:regulation of body fluids,3,3.1e-005:
PLK1	23		regulation of cell cycle:protein amino acid phosphorylation:mitosis:cell proliferation:	cell cycle,7,3.19e-005:chromosome segregation,3,2.12e-006:cell organization and biogenesis,7,0.000183:cell death,4,0.00188:cell division,5,3.23e-007:
SIAHBP1	23			cell cycle,4,0.0099:biopolymer metabolism,7,0.00274:cellular metabolism,17,0.00083:primary metabolism,17,0.000491:response to endogenous stimulus,3,0.00109:macromolecule metabolism,11,0.00116:
SPARC	23		ossification:transmembrane receptor protein tyrosine kinase signaling pathway:	cell adhesion,6,5.66e-005:
TNFRSF1B	23		apoptosis:cytokine and chemokine mediated signaling pathway:	response to external stimulus,9,4.3e-006:response to biotic stimulus,13,5.48e-011:positive regulation of cellular process,4,0.00265:negative regulation of cellular process,4,0.0053:hemopoietic or lymphoid organ development,3,1.54e-005:cell adhesion,6,5.66e-005:signal transduction,9,0.00593:lymphocyte differentiation,3,6.37e-007:cell-cell signaling,4,0.00254:regulation of organismal physiological …
TRAM1	23		protein targeting:cotranslational protein-membrane targeting:protein transport:	cell cycle,6,0.000262:biosynthesis,5,0.0047:cell division,3,0.000187:
ARNTL	22	Not known to relate cancer	regulation of transcription, DNA-dependent:signal transduction:circadian rhythm:	response to external stimulus,7,0.000184:response to biotic stimulus,10,1.09e-007:signal transduction,9,0.00403:response to stress,6,0.00118:immune response,9,1.42e-007:
CKAP1	22	Not known to relate cancer	protein folding:	cell cycle,4,0.00814:
CLTB	22		intracellular protein transport:
COL3A1	22		phosphate transport:circulation:organogenesis:	cell adhesion,5,0.000382:
IGFBP7	22		regulation of cell growth:negative regulation of cell proliferation:	cell adhesion,4,0.00288:immune response,4,0.00763:
LST1	22		cellular morphogenesis:immune response:regulation of cell shape:dendrite morphogenesis:negative regulation of lymphocyte proliferation:	response to external stimulus,8,2.4e-005:response to biotic stimulus,11,7.76e-009:cell adhesion,4,0.00288:signal transduction,10,0.000973:response to stress,8,2.4e-005:immune response,9,1.42e-007:
NAP1L1	22		DNA replication:nucleosome assembly:positive regulation of cell proliferation:	biopolymer metabolism,8,0.000377:catabolism,5,0.0017:biosynthesis,6,0.000626:cellular metabolism,15,0.00585:primary metabolism,15,0.0038:positive regulation of physiological process,3,0.00766:
TXNL4A	22	Not known to relate cancer	spliceosome assembly:electron transport:cell cycle:mitosis:cell division:	biosynthesis,5,0.0037:

## Sheet: Table 3
Module	Gene number	Edge number	Diameter	Lambda	Genes	Edges	Soft tissue (Solid tumors, ID: 1380)	Soft tissue (Solid tumors, ID: 2439)	Lung (Solid tumors, ID: 810)	Stomach (Solid tumors, ID: 2037)	Ovary (Solid tumors, ID: 2254)	Kidney (Solid tumors, ID: 1890)	Prostate (Solid tumors, ID: 2486)	Breast (Solid tumors, ID: GDS806)	Breast (Solid tumors, ID: GDS807)	Breast (Solid tumors, ID: 2089)	Breast (Solid tumors, ID: 1947)	Breast (Solid tumors, ID: 2227)	Breast (Solid tumors, ID: GDS360)	Breast (Solid tumors, ID: huang03)	liver (Tissue and cell lines, ID: 1162)	T cell (ID: 2194)	Myeloma (bone marrow plasma cells, ID: GDS531)	Lymphoma (ID: 1846)	Lymphoma (ID: 963)	Acute lymphoblastic leukemia (ID: 1789)	Acute lymphoblastic leukemia (ID: 1794)	Cervix (Cell lines, ID: 1577)	Cervix (Cell lines, ID: 902)	Cervix (Cell lines, ID: 904)	Cervix (Cell lines, ID: 903)	Pancreas (Cell lines, ID: 2012)	Prostate (Cell lines, ID: 2049)	Breast (Cell lines, ID: GDS845)	Breast (Cell lines, ID: GDS846)	Breast (Cell lines, ID: GDS847)	Breast (Cell lines, ID: GDS848)	Breast (Cell lines, ID: GDS881)
5623_0	23	22	0.22723	0.029464	TYROBP:cellular defense response;CDH11:ossification;TNFRSF1B:apoptosis;HLA-DQB1:immune response;CLEC2B:antimicrobial humoral response (sensu Vertebrata);C1S:proteolysis and peptidolysis;THBS2:cell adhesion;LUM:visual perception;LRRC15:null;HLA-DMA:immune response;FCER1G:immune response;F13A1:blood coagulation;C1QB:phosphate transport;VAMP5:myogenesis;RHOG:regulation of cell cycle;LILRB4:signal tr…	LRRC15,THBS2;COL11A1,LRRC15;CDH11,LUM;CDH11,COL6A3;CDH11,THBS2;CDH11,COL1A2;LILRB4,TYROBP;HLA-DQB1,TYROBP;FCER1G,HLA-DQB1;CD86,TNFRSF1B;CLEC2B,LUM;CLEC2B,F13A1;C1S,F13A1;C1S,ECM2;IL6,TNFRSF1B;C1S,TNFRSF1B;CLEC2B,FCER1G;C1QB,HLA-DQB1;C1QB,HLA-DMA;HLA-DMA,LGMN;TYROBP,VAMP5;RHOG,TYROBP;	0.38053	0.535068	0.476017	0.617073	0.535007	0.300255	0.495415	0.444861	0.466155	0.582505	0.568031	0.351695	0.4074	0.650201	0.468376	-0.0977017	0.200561	0.18266	0.165306	-0.07364	0.0499772	0.0293551	0.0741894	-0.0331009	0.0300664	0.417917	-0.0787542	0.16162	0.271545	0.285889	0.0890739	0.0527349
5741_0	5	4	0.21849	0.070006	TMEM106C:null;RNPS1:transcription;PSME3:null;GMPS:purine nucleotide biosynthesis;CNAP1:cell cycle;	CNAP1,RNPS1;PSME3,TMEM106C;GMPS,PSME3;RNPS1,TMEM106C;	0.444508	0.485183	0.429088	0.546328	0.308044	0.216371	0.112703	0.169676	0.0975865	0.511396	0.530929	0.4168	0.0769211	0.0162649	0.558908	0.317852	0.0353373	0.273271	0.522202	0.472967	0.270921	0.424928	0.309759	0.44793	0.304544	0.526067	-0.047246	NaN	NaN	-0.370145	-0.475735	0.0736477
5811_0	18	17	0.22064	0.051706	TOMM40:protein-mitochondrial targeting;POLD1:DNA replication;MYBL2:regulation of cell cycle;STRA13:null;SNRPC:RNA splicing;PCTK1:regulation of cell cycle;MCM4:DNA replication;HSPBP1:protein folding;DGCR14:neurogenesis;TUBG1:meiotic spindle organization and biogenesis;SLBP:mRNA processing;MCM7:DNA replication;LTBP4:regulation of cell growth;KIAA1794:null;FOXM1:transcription;DGCR6L:regulation of tr…	FOXM1,PCTK1;MYBL2,PCTK1;BRAF,MYBL2;DGCR14,POLD1;HSPBP1,POLD1;DGCR14,DGCR6L;KIAA1794,POLD1;MCM4,SLBP;MCM4,TOMM40;STRA13,TUBG1;SNRPC,STRA13;STRA13,TOMM40;MYBL2,TOMM40;POLD1,TOMM40;ACTL6A,MYBL2;MCM7,SNRPC;HSPBP1,LTBP4;	0.408991	0.388376	0.391964	0.543991	0.540483	0.174995	0.350519	0.27883	0.261438	0.4653	0.590048	0.364775	0.00981061	0.268943	0.567302	0.247082	0.207361	0.227178	0.402542	0.421447	0.37766	0.559725	0.0299925	0.391956	0.258064	0.401827	0.402818	0.143598	0.253554	0.278805	0.198168	0.1045
6015_3	9	10	0.19366	0.23713	BAT3:null;DOM3Z:null;VARS:protein biosynthesis;RXRB:transcription;FLOT1:null;SKIV2L:regulation of translation;RDBP:transcription;GNL1:signal transduction;EHMT2:chromatin modification;	BAT3,SKIV2L;BAT3,RXRB;BAT3,VARS;BAT3,RDBP;BAT3,FLOT1;DOM3Z,EHMT2;DOM3Z,VARS;DOM3Z,FLOT1;BAT3,DOM3Z;GNL1,RXRB;	0.397393	0.205318	0.532833	0.550305	0.693974	0.375355	0.167087	0.244319	0.289309	0.529385	0.509314	0.40025	0.188983	0.222288	0.599789	0.0352383	0.321754	0.204614	0.294412	0.485695	0.417973	0.358745	0.160884	0.288159	0.303977	0.408388	0.40642	0.0563874	-0.0816461	-0.017195	-0.165388	0.116712
5998_3	5	4	0.17512	0.36157	CRHBP:signal transduction;THBS2:cell adhesion;PCOLCE:development;FBLN1:chitin metabolism;DPYSL3:nucleobase, nucleoside, nucleotide and nucleic acid metabolism;	CRHBP,THBS2;CRHBP,PCOLCE;CRHBP,FBLN1;CRHBP,DPYSL3;	0.512384	0.301197	0.468809	0.796226	0.581318	0.446105	0.409281	-0.175711	-0.105782	0.549069	0.785425	0.639834	-0.228881	0.000608938	0.62045	-0.0567209	0.124176	-0.152754	0.118441	0.0994405	0.0974712	0.392237	0.261118	0.288919	0.14713	0.520551	0.203325	NaN	NaN	NaN	NaN	0.12136
6015_1	31	30	0.22434	0.053932	MAD2L1:cell cycle;RANBP1:signal transduction;HDGF:signal transduction;KIAA1794:null;CKS1B:cell cycle;ZRF1:protein folding;TOMM40:protein-mitochondrial targeting;PTTG1:DNA replication and chromosome cycle;PSME3:null;PSMA2:ubiquitin-dependent protein catabolism;FOXM1:transcription;CENPF:DNA replication and chromosome cycle;ATP5G3:generation of precursor metabolites and energy;APPBP1:ubiquitin cycle…	CKS1B,UBAP2L;ADRM1,CKS1B;EBNA1BP2,HDGF;PTTG1,TCEB1;ATP5G3,PTTG1;CENPF,ILF2;MAD2L1,SLC25A5;BIRC5,RANBP1;MAD2L1,RANBP1;KIF23,RANBP1;FOXM1,RANBP1;MAD2L1,TOMM40;FOXM1,HDGF;HDGF,TOP2A;CENPF,HDGF;APPBP1,RANBP1;PSME3,ZRF1;MAD2L1,PSME3;HIP2,MAD2L1;MAD2L1,SET;LSM5,PSMA2;MAD2L1,PSMB7;MAD2L1,PSMA2;KIAA1794,RANBP1;KIAA1794,NASP;EXOSC9,KIAA1794;CKS1B,RANBP1;ATP5G3,ZRF1;SAC3D1,TOMM40;APPBP1,NUTF2;	0.415755	0.474166	0.352865	0.501842	0.553048	0.122498	0.100311	0.236212	0.152326	0.507948	0.64095	0.420484	0.168898	0.198091	0.485147	0.132401	0.323005	0.242496	0.436919	0.380319	0.475573	0.403337	0.0346952	0.282943	0.184282	0.511369	0.284755	0.22525	0.0109078	0.153325	0.0849159	0.165316
5998_1	7	6	0.17851	0.29373	FCGBP:cell adhesion;UQCRQ:null;PSMB6:ubiquitin-dependent protein catabolism;POLR2E:transcription;COX6A1:electron transport;CLTB:intracellular protein transport;ATP5G3:generation of precursor metabolites and energy;	COX6A1,FCGBP;FCGBP,UQCRQ;CLTB,FCGBP;FCGBP,PSMB6;FCGBP,POLR2E;ATP5G3,FCGBP;	0.283954	0.471542	0.283969	0.507344	0.633124	0.461091	0.258991	0.0943808	0.142338	-0.115992	0.544005	0.328212	-0.203612	-0.00763769	0.132269	0.226724	-0.0635287	0.288529	0.50316	0.381501	0.457749	0.511099	-0.111576	0.252817	0.601763	0.401759	0.0323781	NaN	NaN	0.0851082	NaN	0.234895
6015_6	5	4	0.19939	0.092446	WWTR1:transcription;PHKG2:carbohydrate metabolism;NSUN5C:null;LZTR1:morphogenesis;ENTPD6:null;	ENTPD6,WWTR1;PHKG2,WWTR1;NSUN5C,WWTR1;LZTR1,WWTR1;	0.443863	-0.021684	0.596206	0.0755828	0.671887	0.246788	-0.26237	0.33604	0.399613	0.375547	0.573503	0.165004	0.0570139	0.0743403	0.468359	0.239036	0.109582	0.0261924	0.263767	0.519779	0.45955	0.612786	0.187609	0.486682	0.275928	0.390062	0.331442	0.208693	0.176999	-0.157919	0.112816	0.104808
6015_5	6	5	0.20394	0.05404	DARS:protein biosynthesis;YWHAE:null;PXMP3:peroxisome organization and biogenesis;NDUFS1:electron transport;COX7A2L:null;C10orf7:cell cycle arrest;	DARS,YWHAE;DARS,PXMP3;COX7A2L,DARS;DARS,NDUFS1;C10orf7,DARS;	0.485012	0.372764	0.389289	0.48766	0.375518	-0.0468113	0.21865	-0.191625	-0.142993	-0.306	0.637273	0.364495	0.330489	0.357641	0.214853	0.382219	0.339164	0.233129	0.358651	0.225508	0.49728	0.39125	0.220071	0.259384	0.0448648	0.597717	0.470052	NaN	NaN	NaN	NaN	0.239285
6001_11	5	4	0.17127	0.2685	MTX2:mitochondrial transport;SF3B1:nuclear mRNA splicing, via spliceosome;RNF44:protein ubiquitination;MTHFD2:one-carbon compound metabolism;KIAA0241:null;	KIAA0241,MTX2;MTX2,RNF44;MTX2,SF3B1;MTHFD2,MTX2;	0.215545	0.233621	0.243108	0.577466	NaN	NaN	0.279584	0.439784	0.332349	0.356189	0.318479	NaN	0.349436	0.314483	NaN	NaN	0.272897	NaN	NaN	NaN	-0.0141915	0.368691	NaN	0.525224	0.581914	0.488025	0.0934172	0.0345307	-0.103735	0.411545	-0.0122044	0.272459
5921_2	6	5	0.20448	0.18331	TUBB:microtubule-based movement;TPX2:mitosis;KIAA1794:null;UBA2:protein sumoylation;EZH2:establishment and/or maintenance of chromatin architecture;CENPF:DNA replication and chromosome cycle;	TPX2,TUBB;KIAA1794,TUBB;EZH2,KIAA1794;CENPF,TUBB;TPX2,UBA2;	0.546105	0.509785	0.566018	0.627889	0.460852	-0.108784	0.393327	-0.0541099	0.196036	0.548407	0.598986	0.310542	0.0413678	0.0643849	0.560283	0.330304	-0.00269524	0.0341363	-0.0555442	0.437605	0.486794	0.264662	0.175043	0.234626	0.28053	0.630636	0.27262	0.178837	0.0356724	0.379782	0.350367	0.167932
5117_0	13	14	0.19237	0.1785	USP1:DNA repair;ZWINT:cell cycle;PRIM1:DNA replication;TOPBP1:DNA replication and chromosome cycle;MSH2:removal of nonhomologous ends;MCM6:DNA replication;KIAA0101:null;CSPG6:chromosome organization and biogenesis (sensu Eukaryota);RRM1:DNA replication;NASP:DNA packaging;KIF11:microtubule-based movement;KIAA1794:null;CDC2:leading strand elongation;	KIAA1794,USP1;NASP,USP1;USP1,ZWINT;MCM6,USP1;KIAA0101,USP1;PRIM1,USP1;PRIM1,RRM1;CDC2,PRIM1;CSPG6,ZWINT;CSPG6,KIF11;MSH2,USP1;MCM6,MSH2;KIAA0101,TOPBP1;TOPBP1,ZWINT;	0.550222	0.383673	0.528567	0.588145	0.17105	0.107704	0.135319	0.336805	0.175385	0.421989	0.381171	0.136659	0.356172	0.355811	0.648947	0.0740179	0.402648	0.229812	0.206213	0.488783	0.438453	0.340628	0.244541	0.412951	0.494673	0.672281	0.48357	0.3771	0.387412	0.306836	0.207758	0.33606
5984_0	12	11	0.16896	0.43966	NOL5A:rRNA processing;LSM5:nuclear mRNA splicing, via spliceosome;PTTG1:DNA replication and chromosome cycle;MAD2L1:cell cycle;ZWINT:cell cycle;TOP2A:DNA replication;RRM1:DNA replication;MCM7:DNA replication;MCM4:DNA replication;KIAA0101:null;H2AFZ:null;FDPS:cholesterol biosynthesis;	NOL5A,TOP2A;NOL5A,PTTG1;NOL5A,ZWINT;MCM7,NOL5A;MAD2L1,NOL5A;MCM4,NOL5A;LSM5,MAD2L1;KIAA0101,LSM5;LSM5,RRM1;H2AFZ,LSM5;FDPS,PTTG1;	0.239242	0.547371	0.409542	0.474679	0.412764	0.0880723	0.315937	0.155387	0.0891709	0.480691	0.436356	0.3348	0.274513	0.173527	0.520077	0.113096	0.278949	0.40272	0.528659	0.372401	0.515194	0.147062	0.0237883	0.210681	0.00216724	0.485237	0.377153	0.240461	0.299771	0.396274	0.337441	0.0309947
5891_0	45	61	0.23338	0.128	NDST1:protein biosynthesis;CD4:immune response;ARNTL:regulation of transcription, DNA-dependent;LST1:cellular morphogenesis;CYP51A1:electron transport;CD69:defense response;MS4A2:humoral immune response;AIF1:response to singlet oxygen;SLC1A3:neurotransmitter uptake;PLCB2:lipid metabolism;FCER1G:immune response;C1orf38:cell adhesion;CSF2RB:signal transduction;CD68:null;TYROBP:cellular defense resp…	CYP51A1,TYROBP;ARNTL,TYROBP;ARNTL,FCER1G;ARNTL,ITGAM;ARNTL,EMP3;ARNTL,CD4;ARNTL,PLEK;ARNTL,C1orf38;LST1,NDST1;CD68,LST1;CYP51A1,FGR;CYP51A1,PLEK;CYP51A1,LST1;CYP51A1,FCER1G;CD4,SLC7A7;CD4,IL10RA;CD4,LST1;CD4,FCER1G;CD4,CSF2RB;FGR,NDST1;ARNTL,C1R;AIF1,FCGR2A;FCER1G,SLC1A3;AIF1,SLC1A3;FCGR2C,SLC1A3;CD163,SLC1A3;LOC400986,NDST1;NDST1,PLCB2;MS4A2,NDST1;MS4A2,RAC2;CD4,CD69;ARNTL,PRG1;ARNTL,LST1;CD69,L…	0.667451	0.37834	0.613181	0.639551	0.469987	0.508465	0.422865	0.259065	0.181108	0.561845	0.56092	0.386957	0.0409372	0.103406	0.653197	0.0118897	0.0473776	0.159137	0.223472	0.23734	0.173084	0.132463	0.108814	0.0387483	0.0770753	0.453136	0.0311437	-0.0078014	-0.03849	0.0889338	0.12402	0.0547988
6008_2	4	4	0.17688	0.26503	HIST1H2BC:null;HIST1H2BK:nucleosome assembly;HIST1H2BD:nucleosome assembly;HIST1H2AC:nucleosome assembly;	HIST1H2BC,HIST1H2BK;HIST1H2AC,HIST1H2BC;HIST1H2BD,HIST1H2BK;HIST1H2BC,HIST1H2BD;	0.864921	0.814182	0.853227	0.672298	0.774501	0.700426	0.565693	0.477458	0.390617	0.755218	0.802988	NaN	0.328609	0.610043	0.963076	0.150942	0.887867	0.559702	0.298273	0.669982	0.625563	0.174785	0.723785	NaN	0.0273398	0.607889	0.273326	0.357249	0.357748	0.166172	0.50625	0.102673
5787_0	24	26	0.22056	0.042092	DPYSL3:nucleobase, nucleoside, nucleotide and nucleic acid metabolism;GAS1:cell wall organization and biogenesis;NID2:cell-matrix adhesion;PCOLCE:development;MXRA5:protein amino acid phosphorylation;KIAA1462:null;COL6A3:phosphate transport;THY1:null;OLFML2B:null;IGFBP7:regulation of cell growth;CTGF:regulation of cell growth;COL3A1:phosphate transport;SPARC:ossification;LRRC32:null;LRRC15:null;GF…	GAS1,GFPT2;GAS1,NID2;NID2,PCOLCE;ANGPTL4,PCOLCE;COL3A1,CPZ;COL18A1,THY1;LRRC15,NID2;KIAA1462,NID2;KIAA1462,OLFML2B;DPYSL3,OLFML2B;DPYSL3,LRRC32;MXRA5,SPARC;COL6A3,MXRA5;BGN,DPYSL3;COL6A3,DPYSL3;AEBP1,DPYSL3;COL5A2,GAS1;COL3A1,GAS1;COL6A3,GAS1;CSPG2,GAS1;DPYSL3,IGFBP7;DPYSL3,FBLN2;IGFBP7,KIAA1462;MXRA5,NID2;CTGF,THY1;CTGF,PCOLCE;	0.411375	0.483718	0.401024	0.643284	0.094531	0.309382	0.104042	0.474615	0.410827	0.564724	0.608942	0.436599	0.279293	0.593082	0.4282	-0.105942	0.105755	0.0611834	0.234796	0.0403355	0.0800397	0.0693645	-0.0195597	0.10113	0.0311231	0.420562	-0.00231822	0.130262	-0.0501488	0.0846906	0.0444724	-0.00342725
6017_1	7	6	0.18163	0.34554	RHD:null;GNB1:signal transduction;VAMP3:protein complex assembly;SH3GLB1:apoptosis;MAP1LC3B:ubiquitin cycle;FBXL11:regulation of transcription, DNA-dependent;CAPZB:actin cytoskeleton organization and biogenesis;	RHD,VAMP3;RHD,SH3GLB1;MAP1LC3B,RHD;FBXL11,GNB1;GNB1,RHD;CAPZB,RHD;	0.5276	0.191156	0.505786	0.422036	0.722567	0.283833	0.402576	0.0122199	0.200333	0.422137	0.523033	0.344618	0.203688	-0.02959	0.578253	0.175435	-0.130321	0.0576693	0.264504	0.358623	0.42236	0.403364	0.258236	0.237359	0.262446	0.298888	0.165424	-0.166736	NaN	NaN	0.209083	-0.0227608
5923_4	5	4	0.18405	0.2191	EIF3S12:protein biosynthesis;UBE2M:ubiquitin cycle;RUVBL2:regulation of cell growth;MRPS12:protein biosynthesis;AP2S1:transport;	EIF3S12,UBE2M;EIF3S12,MRPS12;EIF3S12,RUVBL2;AP2S1,EIF3S12;	0.19354	0.457618	0.410119	0.616261	0.41682	0.291912	-0.311674	0.142052	-0.0301371	0.307324	0.374204	NaN	0.260186	0.494746	0.615821	NaN	0.559625	NaN	NaN	0.483809	0.375076	0.589853	0.0057475	0.281288	0.575535	0.335306	-0.212759	NaN	NaN	NaN	NaN	0.0930227
5923_0	11	10	0.20321	0.04792	EHMT2:chromatin modification;VARS:protein biosynthesis;TRIM28:transcription;TAF6:G1-specific transcription in mitotic cell cycle;SLC4A2:anion transport;RCD-8:biological process unknown;GNL1:signal transduction;CNAP1:cell cycle;CHD4:chromatin assembly or disassembly;CEP250:null;AAMP:cell motility;	CNAP1,EHMT2;EHMT2,RCD-8;EHMT2,GNL1;CHD4,EHMT2;CEP250,EHMT2;EHMT2,VARS;EHMT2,TRIM28;EHMT2,SLC4A2;EHMT2,TAF6;AAMP,EHMT2;	0.26612	0.123684	0.520042	0.312471	0.644785	0.241945	-0.218946	0.130645	-0.0579303	0.500191	0.543478	0.331458	0.172697	0.360572	0.621138	0.302488	0.160949	0.0857426	-0.152674	0.510577	0.462992	0.447394	0.071931	0.37919	0.416997	0.272563	0.360448	0.252676	0.122984	0.169658	0.284539	0.293276
6026_0	13	13	0.1786	0.053107	TSN:DNA recombination;PLK1:regulation of cell cycle;CNAP1:cell cycle;CENPF:DNA replication and chromosome cycle;TPX2:mitosis;TOP2A:DNA replication;PTTG1:DNA replication and chromosome cycle;MAPK13:regulation of translation;KPNA2:regulation of DNA recombination;KIF23:mitotic spindle elongation;FOXM1:transcription;CKS1B:cell cycle;BUB1:protein amino acid phosphorylation;	TPX2,TSN;MAPK13,PLK1;PLK1,TSN;CNAP1,TSN;KPNA2,TSN;CKS1B,TSN;PTTG1,TSN;KIF23,TSN;TOP2A,TSN;FOXM1,TSN;BUB1,TSN;CENPF,TSN;CENPF,CNAP1;	0.638836	0.611456	0.561785	0.624937	0.662147	0.11117	0.416833	0.180209	0.136389	0.668224	0.756306	0.570282	0.184395	0.111417	0.740039	0.211179	0.0882206	0.176551	0.357813	0.61605	0.601736	0.58969	0.643439	0.580364	0.738029	0.734318	0.641496	0.187229	-0.0432041	-0.121596	0.0417787	0.000549636
5837_0	21	22	0.21747	0.077808	NME1:GTP biosynthesis;CKAP1:protein folding;GYS1:glycogen biosynthesis;POLD2:DNA replication;PAFAH1B3:neurogenesis;TRIM28:transcription;SLC4A2:anion transport;POLR2E:transcription;NME1-NME2:null;CBX3:null;ALG3:protein amino acid glycosylation;UQCR:electron transport;SSB:transcription from RNA polymerase III promoter;RUVBL2:regulation of cell growth;PLD3:metabolism;KDELR1:intracellular protein tra…	CKAP1,TRIM28;CKAP1,PAFAH1B3;PAFAH1B3,TRIM28;CKAP1,RUVBL2;CKAP1,POLR2E;CKAP1,POLD2;ATP1B3,POLD2;HSPC111,NME1-NME2;ALG3,NME1-NME2;ALG3,NME1;C17orf25,CBX3;CBX3,NME1;NME1,SSB;COPS5,NME1;NME1,PAFAH1B3;NME1,UQCR;GYS1,SLC4A2;GYS1,KDELR1;GYS1,POLD2;GYS1,HSPBP1;CKAP1,SLC4A2;PLD3,POLR2E;	0.20814	0.326089	0.317938	0.452218	0.466035	0.136345	0.476736	0.137284	0.0817128	0.395423	0.457653	0.381017	0.29271	0.223643	0.483182	0.220863	0.394893	0.154021	0.461091	0.426444	0.354852	0.541886	0.101912	0.345991	0.583759	0.246494	0.386187	0.304263	0.233771	0.30677	0.186488	0.010768
5923_3	5	4	0.19657	0.035557	TPX2:mitosis;RNPS1:transcription;PSMD11:null;ILF2:transcription;C17orf25:null;	RNPS1,TPX2;ILF2,TPX2;PSMD11,TPX2;C17orf25,RNPS1;	0.443306	0.488493	0.340014	0.566567	0.4873	0.280681	-0.151893	0.196066	0.10682	0.497195	0.45856	0.269353	0.287271	0.222492	0.359345	NaN	0.220171	-0.00669254	-0.371955	0.499212	0.29264	0.330027	0.12357	0.411854	0.349409	0.60237	0.0431657	-0.143987	0.0781827	0.032116	-0.101941	0.0661091
5789_0	5	4	0.21174	0.063879	GGH:null;SQLE:electron transport;GMPS:purine nucleotide biosynthesis;EZH2:establishment and/or maintenance of chromatin architecture;BRRN1:mitotic cell cycle;	EZH2,GGH;GGH,GMPS;BRRN1,GGH;GGH,SQLE;	0.383372	0.452845	0.426953	0.347273	0.515124	-0.148322	0.311759	0.566876	0.516223	0.389826	0.635417	0.436782	-0.0122949	0.143102	0.126126	0.122811	-0.14211	0.298382	0.330591	0.253264	0.341147	0.204916	0.194995	0.00615553	0.208946	0.523859	0.157248	0.243747	0.14245	0.377142	0.371621	0.133334
5904_1	8	7	0.21715	0.064902	DPM2:protein amino acid glycosylation;CDC37:regulation of cyclin dependent protein kinase activity;RCD-8:biological process unknown;ENTPD6:null;SURF5:biological process unknown;SURF1:electron transport;GPS2:inactivation of MAPK;ACAA1:generation of precursor metabolites and energy;	GPS2,RCD-8;CDC37,RCD-8;CDC37,ENTPD6;DPM2,ENTPD6;ACAA1,CDC37;DPM2,SURF1;DPM2,SURF5;	0.265779	0.297959	0.443981	0.456021	0.525278	0.358211	0.388766	0.204362	0.251129	0.26533	0.430289	0.121766	0.290176	0.283677	0.499122	0.36491	0.336155	0.0889087	0.34454	0.275609	0.288326	0.659952	0.150748	0.451702	0.511526	0.29712	0.475413	0.0863301	-0.0505178	0.0434203	-0.0111977	0.149474
5904_3	6	5	0.19867	0.18559	GAK:regulation of cell cycle;KIAA0963:null;TAPBP:protein complex assembly;SKIV2L:regulation of translation;MLL4:transcription;HSPG2:null;	GAK,KIAA0963;HSPG2,KIAA0963;GAK,MLL4;GAK,TAPBP;GAK,SKIV2L;	0.459949	0.298319	0.446039	0.308601	0.554759	0.265922	0.146517	0.0820367	0.025056	0.39876	0.47248	0.295467	0.228483	0.147924	0.484112	0.258601	0.135747	0.237921	0.266816	0.56585	0.426779	0.559576	0.128914	0.377625	0.33962	0.312858	0.255834	0.193246	-0.140634	0.0071018	0.222659	0.0789006
5758_0	12	11	0.20831	0.066628	TUBG1:meiotic spindle organization and biogenesis;RRM1:DNA replication;UMPS:'de novo' pyrimidine base biosynthesis;UBE2D3:ubiquitin cycle;RPA3:DNA replication;PSMA2:ubiquitin-dependent protein catabolism;MAD2L1:cell cycle;HIP2:regulation of transcription, DNA-dependent;PSME3:null;PSMD11:null;HAT1:DNA packaging;ABCE1:electron transport;	RRM1,TUBG1;HIP2,RRM1;HIP2,UBE2D3;PSMA2,UBE2D3;HAT1,RPA3;PSMA2,RPA3;RRM1,UMPS;MAD2L1,UMPS;ABCE1,MAD2L1;PSMD11,TUBG1;PSME3,TUBG1;	0.428421	0.560008	0.438321	0.5784	0.58383	0.101078	0.182371	0.338404	0.305286	0.444451	0.577013	0.383608	0.316721	0.191443	0.515559	0.190911	0.197312	0.222815	0.369754	0.364432	0.406422	0.489878	0.217036	0.361748	0.418254	0.608451	0.271241	0.259013	0.0652947	0.174317	0.233004	0.248167
5998_2	6	5	0.17257	0.38124	GAD2:amino acid metabolism;FCER1G:immune response;LST1:cellular morphogenesis;IL10RA:null;CENPC1:null;CD163:antimicrobial humoral response (sensu Vertebrata);	FCER1G,GAD2;GAD2,LST1;CD163,GAD2;GAD2,IL10RA;CENPC1,FCER1G;	0.621682	0.373074	0.618396	0.593123	0.563745	0.210123	0.331992	-0.105655	-0.257868	0.494111	0.474624	0.354369	-0.00077979	-0.143948	0.498056	NaN	0.179971	0.192721	-0.00570987	0.297199	-0.0271213	0.126326	0.319838	-0.0882603	0.298476	0.458966	0.0902318	NaN	-0.121363	0.17924	NaN	0.0436121
5499_0	25	24	0.19941	0.16332	TUBB:microtubule-based movement;EXOSC9:rRNA processing;ZWINT:cell cycle;UBE2C:ubiquitin-dependent protein catabolism;TSN:DNA recombination;TOP2A:DNA replication;RRM2:DNA replication;RRM1:DNA replication;RFC2:cell cycle checkpoint;PLK1:regulation of cell cycle;MYBL2:regulation of cell cycle;MAD2L1:cell cycle;KPNA2:regulation of DNA recombination;KIFC1:mitotic sister chromatid segregation;KIF23:mit…	MAD2L1,TUBB;KIF23,TUBB;KIFC1,TUBB;FOXM1,TUBB;AURKA,TUBB;CNAP1,TUBB;TSN,TUBB;CKS1B,TUBB;PLK1,TUBB;MYBL2,TUBB;CHAF1A,TUBB;KIAA0101,TUBB;EXOSC9,HMGB2;ILF3,TUBB;RFC2,TUBB;EXOSC9,TUBB;RRM1,TUBB;TUBB,ZWINT;KPNA2,TUBB;TOP2A,TUBB;TUBB,UBE2C;CDC2,TUBB;CCNA2,TUBB;RRM2,TUBB;	0.613498	0.601887	0.474334	0.545507	0.507705	0.122603	0.316802	-0.0739977	0.0896185	0.486549	0.66433	0.598271	-0.119759	0.0572624	0.675124	0.200198	-0.0058733	0.37527	0.508769	0.484694	0.407002	0.376687	0.332816	0.249626	0.404528	0.626028	0.456346	0.303961	0.274124	0.34603	0.350036	0.150369
5878_6	5	4	0.18798	0.12723	MFAP2:null;SERPINH1:protein folding;PTRF:transcription;FSTL1:null;FBLN1:chitin metabolism;	FSTL1,MFAP2;MFAP2,SERPINH1;MFAP2,PTRF;FBLN1,MFAP2;	0.334316	0.421374	0.542033	0.71043	0.487226	0.300422	0.16026	0.130947	-0.110561	0.542951	0.687901	0.516783	0.0687652	0.243348	0.590516	-0.0373488	0.289316	NaN	0.40441	0.349722	0.193567	0.513753	0.329101	0.295972	0.137959	0.373209	0.143993	-0.0645624	0.178467	0.072943	NaN	0.0257143
5902_7	5	4	0.20686	0.06579	SBF1:protein amino acid dephosphorylation;POLRMT:DNA replication, synthesis of RNA primer;LZTR1:morphogenesis;TYK2:protein amino acid phosphorylation;MAP3K11:G1 phase of mitotic cell cycle;	LZTR1,SBF1;LZTR1,TYK2;MAP3K11,POLRMT;POLRMT,SBF1;	0.433922	0.339027	0.544958	0.457037	0.471049	0.205462	0.53767	0.221263	0.104369	0.38499	0.146904	0.408338	0.0235181	0.244729	0.48621	0.282053	0.299218	0.247759	0.0699508	0.457885	0.515723	0.527253	0.400703	0.43864	0.523161	0.339471	0.322149	0.0839267	-0.188321	0.0546776	0.091275	0.155545
5862_5	5	4	0.20652	0.13852	SNRPA1:RNA splicing;NASP:DNA packaging;PRIM2A:DNA replication;FDPS:cholesterol biosynthesis;EBP:skeletal development;	EBP,SNRPA1;FDPS,SNRPA1;NASP,PRIM2A;NASP,SNRPA1;	0.284672	0.456865	0.451367	0.6304	0.473721	0.062928	0.272121	0.205501	-0.00906281	0.289469	0.563641	0.504035	0.190329	0.226969	0.370179	0.112682	0.196182	0.174843	0.247831	0.428232	0.335649	0.590867	0.19357	0.276278	0.481587	0.556885	0.480549	0.249705	-0.0837118	0.176028	0.216693	0.0899763
4184_0	5	4	0.19556	0.21486	CYP51A1:electron transport;PRG1:null;FCGR2C:immune response;CYBB:electron transport;ARNTL:regulation of transcription, DNA-dependent;	CYP51A1,FCGR2C;CYBB,CYP51A1;CYP51A1,PRG1;ARNTL,CYP51A1;	0.758331	0.528871	0.667602	0.356985	0.651368	0.501277	0.508505	0.188208	0.167002	0.507095	0.693957	0.544552	0.121433	-0.109736	0.667081	0.0392317	0.176388	-0.0281473	0.247563	0.224122	0.226742	0.484803	0.0337063	-0.190215	0.288663	0.471563	0.134621	0.518236	0.173477	0.0595519	-0.191626	-0.0317409
5862_1	8	7	0.21382	0.064747	TMEM106C:null;TOPBP1:DNA replication and chromosome cycle;GOT2:amino acid metabolism;COPS7A:null;C17orf25:null;WRB:null;PXMP3:peroxisome organization and biogenesis;CDC6:DNA replication checkpoint;	C17orf25,GOT2;COPS7A,TMEM106C;TMEM106C,WRB;TMEM106C,TOPBP1;CDC6,TOPBP1;C17orf25,COPS7A;GOT2,PXMP3;	0.385765	0.397184	0.36463	0.460542	0.436116	0.262609	0.144615	0.240266	0.143401	0.509758	0.35416	0.391892	0.21917	0.113705	0.428609	0.142605	0.214764	0.242463	0.380757	0.315896	0.379482	0.410713	0.25244	0.400558	0.621822	0.391444	0.26926	0.279946	0.293383	0.26863	-0.0729143	0.102248
5862_3	7	6	0.1916	0.16755	MYBL2:regulation of cell cycle;ADRM1:cell adhesion;TROAP:cell adhesion;RNPC1:null;NUP93:transport;ILF3:M phase;EIF3S9:protein biosynthesis;	MYBL2,RNPC1;ADRM1,TROAP;ADRM1,MYBL2;MYBL2,NUP93;ILF3,MYBL2;EIF3S9,MYBL2;	0.282049	0.522774	0.374615	0.556091	0.524108	0.120735	0.0305645	0.117101	0.183474	0.442348	0.668167	0.400603	0.184746	0.343965	0.546007	0.347516	0.170704	0.0788498	0.396835	0.386619	0.314308	0.592195	0.246296	0.258641	0.271662	0.455669	0.302739	0.138741	0.238562	0.133681	-0.0782557	0.287397
6012_2	6	5	0.20066	0.036321	ARL6IP:null;PTTG1:DNA replication and chromosome cycle;PLK1:regulation of cell cycle;MAPK13:regulation of translation;CNAP1:cell cycle;CKS2:regulation of cyclin dependent protein kinase activity;	ARL6IP,PTTG1;ARL6IP,CKS2;ARL6IP,PLK1;ARL6IP,MAPK13;ARL6IP,CNAP1;	0.271416	0.446839	0.476499	0.465784	0.466336	0.193929	0.17202	-0.0732411	-0.0319974	0.328072	0.608309	0.33531	0.0852795	0.124216	0.176969	0.0254559	0.122898	0.288053	0.356077	0.35463	0.355993	0.469386	0.594662	0.29026	0.765148	0.466777	0.237978	0.387647	0.328985	0.0227144	0.206575	0.180425
5885_0	26	30	0.20444	0.14721	MAP2K7:protein amino acid phosphorylation;OGDH:generation of precursor metabolites and energy;RPS13:protein biosynthesis;NACA:transcription;SNAP25:neurotransmitter uptake;RPS23:protein biosynthesis;RPL32:protein biosynthesis;CLNS1A:transport;SMARCA4:transcription;RPSA:protein biosynthesis;RPS9:protein biosynthesis;RPS3A:protein biosynthesis;RPS3:protein biosynthesis;RPS15A:protein biosynthesis;RP…	RPS23,SNAP25;RPS13,SNAP25;NACA,OGDH;OGDH,RPS13;OGDH,RPL32;OGDH,RPL11;OGDH,RPL23;NAP1L1,OGDH;CLNS1A,OGDH;MAP2K7,RPS3A;MAP2K7,RPS15A;MAP2K7,RPL6;MAP2K7,OGDH;MAP2K7,NACA;MAP2K7,RPS23;MAP2K7,RPS13;MAP2K7,RPL36AL;MAP2K7,RPL30;MAP2K7,SMARCA4;MAP2K7,RPL35;MAP2K7,RPL34;MAP2K7,RPS12;FAU,MAP2K7;MAP2K7,RPL32;MAP2K7,RPSA;MAP2K7,RPS3;MAP2K7,MRPL13;MAP2K7,RPS9;MAP2K7,RPL29;CLNS1A,NACA;	0.497233	0.108119	0.464085	0.245982	0.528354	0.406769	0.525751	0.0683613	0.0716013	0.503971	0.535002	0.472247	-0.167969	-0.127753	0.777901	0.341857	0.0700571	0.312352	0.543901	0.483178	0.390639	0.602601	0.180393	0.290904	0.713669	0.352711	0.516333	0.107653	0.0252004	-0.0158044	0.154031	0.0553408
5697_0	19	29	0.22072	0.028005	DLG7:cell-cell signaling;BRRN1:mitotic cell cycle;TROAP:cell adhesion;AURKA:null;KIF23:mitotic spindle elongation;CENPF:DNA replication and chromosome cycle;TPX2:mitosis;MAD2L1:cell cycle;KPNA2:regulation of DNA recombination;CKS1B:cell cycle;BUB1:protein amino acid phosphorylation;UBE2C:ubiquitin-dependent protein catabolism;TRIP13:transcription from RNA polymerase II promoter;SMC4L1:chromosome …	CENPF,TROAP;KIF23,TROAP;BUB1,TROAP;TPX2,TROAP;FOXM1,TROAP;AURKA,TROAP;BRRN1,CENPF;BRRN1,CCNA2;AURKA,KIF23;AURKA,CENPF;BRRN1,KPNA2;BRRN1,CKS1B;BRRN1,MAD2L1;BRRN1,DLG7;BRRN1,CDC2;BRRN1,UBE2C;AURKA,BRRN1;DLG7,MAD2L1;DLG7,KPNA2;DLG7,SMC4L1;CKS1B,DLG7;DLG7,TRIP13;DLG7,TPX2;DLG7,KIF23;DLG7,PTTG1;CDKN3,DLG7;BUB1,DLG7;DLG7,TROAP;AURKA,DLG7;	0.627702	0.691329	0.612918	0.516729	0.561603	0.137043	0.3748	0.567164	0.583558	0.513016	0.655323	0.397371	0.0824061	0.490501	0.668771	0.148516	0.471746	0.280125	0.312991	0.497196	0.292561	0.530445	0.531425	0.488087	0.710808	0.67486	0.502598	0.0992985	0.0132946	0.276386	0.363286	0.411207
5918_1	9	9	0.21995	0.069796	CKS2:regulation of cyclin dependent protein kinase activity;LSM5:nuclear mRNA splicing, via spliceosome;GGH:null;SQLE:electron transport;SNRPC:RNA splicing;NOL5A:rRNA processing;HDGF:signal transduction;EXOSC9:rRNA processing;C14orf2:biological process unknown;	CKS2,SQLE;C14orf2,CKS2;GGH,LSM5;CKS2,LSM5;EXOSC9,GGH;CKS2,GGH;CKS2,NOL5A;CKS2,HDGF;LSM5,SNRPC;	0.37396	0.529856	0.4378	0.357226	0.563946	0.188941	0.40406	0.0386352	0.0292603	0.468193	0.621374	0.287885	0.184649	0.300546	-0.0793773	0.249663	0.284025	0.3134	0.494658	0.230771	0.491085	0.191184	0.0881415	0.27703	0.207594	0.513296	0.299724	0.306591	0.275509	0.161588	0.389728	0.122952
5393_0	6	6	0.19173	0.30266	GAK:regulation of cell cycle;RCD-8:biological process unknown;PTOV1:tRNA aminoacylation for protein translation;NCOR2:regulation of transcription, DNA-dependent;PRL:cell surface receptor linked signal transduction;POLR2C:transcription;	NCOR2,PTOV1;POLR2C,RCD-8;GAK,RCD-8;GAK,NCOR2;GAK,PTOV1;GAK,PRL;	0.398612	0.158593	0.294667	0.277216	0.546315	0.376609	0.52137	0.118861	0.15641	0.375637	0.554585	0.302675	0.226824	0.0689211	0.509645	-0.135609	0.231361	0.116175	0.27816	0.46359	0.393116	0.579555	0.175817	0.349668	0.29429	0.311339	0.33845	0.285649	0.149298	0.188902	0.203968	0.0349404
5949_0	24	28	0.20201	0.13281	PAGE1:cellular defense response;GAGE4:null;EXOC4:null;SSBP1:DNA replication;RPSA:protein biosynthesis;RPL6:regulation of transcription, DNA-dependent;PRDX1:skeletal development;COX7C:electron transport;SNRPD3:nuclear mRNA splicing, via spliceosome;SNRPD2:nuclear mRNA splicing, via spliceosome;SEMA3D:null;RPS23:protein biosynthesis;RPS16:protein biosynthesis;RPS15A:protein biosynthesis;RPL34:prote…	PAGE1,SSBP1;OGDH,PAGE1;CCNI,PAGE1;LSM3,PAGE1;PAGE1,RPS15A;CLNS1A,PAGE1;PAGE1,PRDX1;EXOC4,PAGE1;PAGE1,SNRPD3;EXOC4,SEMA3D;PAGE1,RPL34;COX7C,PAGE1;PAGE1,RPS23;PAGE1,RPL6;PAGE1,RPS16;EXOC4,GAGE4;COX6A1,GAGE4;GAGE4,SSBP1;GAGE4,RPSA;GAGE4,PRDX1;COPS6,GAGE4;FAU,PAGE1;PAGE1,RPSA;GAGE4,SNRPD2;GAGE4,NDUFB8;GAGE4,RPL6;COX7C,GAGE4;ATP5J,GAGE4;	0.350961	0.368221	0.0902661	-0.171056	0.338086	0.281733	-0.143402	0.15323	0.204838	0.299063	0.386913	NaN	-0.0882848	-0.0103487	0.582152	0.0649502	0.052366	NaN	0.0802143	0.187111	-0.12133	0.719921	0.452512	0.487284	0.730652	NaN	0.451044	NaN	NaN	NaN	NaN	0.057506
4761_0	5	4	0.2034	0.14082	NME1:GTP biosynthesis;UQCRB:electron transport;TSR1:rRNA processing;RPL6:regulation of transcription, DNA-dependent;EIF5:protein biosynthesis;	NME1,TSR1;NME1,UQCRB;NME1,RPL6;EIF5,NME1;	0.305909	0.15469	0.299736	0.470398	0.59974	-0.147376	0.380329	NaN	NaN	0.348576	0.413367	0.208255	0.378188	0.0350914	0.400608	0.145667	0.275813	0.220621	0.334723	0.155535	-0.0186413	0.691374	0.291852	0.470284	0.782394	0.421577	0.511382	0.036505	0.0759189	0.235188	0.0271524	0.0204078
4622_0	5	4	0.20587	0.099634	CTDSP2:biological process unknown;PTGES3:telomere maintenance;PSME3:null;MAD2L1BP:regulation of exit from mitosis;HIP2:regulation of transcription, DNA-dependent;	CTDSP2,PTGES3;CTDSP2,HIP2;CTDSP2,PSME3;CTDSP2,MAD2L1BP;	0.219686	-0.331591	0.413712	0.498869	0.634242	0.0896577	0.538108	0.146413	0.181377	0.449781	0.309326	0.0982063	0.374893	0.0864937	0.59019	0.12799	0.18133	0.215236	0.404398	0.32665	0.486221	0.599367	0.184308	0.448493	0.630841	0.428746	0.256609	0.418672	0.459175	0.232093	0.400496	-0.0573088
5931_6	5	4	0.21045	0.041531	TAF9:G1-specific transcription in mitotic cell cycle;AP3B1:null;RAD17:DNA damage checkpoint;LOC91137:transport;COX7C:electron transport;	COX7C,TAF9;RAD17,TAF9;AP3B1,TAF9;AP3B1,LOC91137;	0.517335	0.29499	0.517599	0.308023	0.429845	0.343481	0.30785	0.546227	0.371235	0.453592	0.61526	0.207864	0.487359	0.362261	0.488725	0.160291	0.502375	0.0982378	0.239486	0.184627	0.292374	0.203304	0.100747	0.251873	0.392007	0.42472	0.137135	0.00309701	0.515542	0.300865	0.247467	0.00681865
4990_0	8	9	0.18779	0.13977	KIF23:mitotic spindle elongation;UBE2C:ubiquitin-dependent protein catabolism;TOP2A:DNA replication;CDKN3:regulation of cyclin dependent protein kinase activity;CDC2:leading strand elongation;BUB1:protein amino acid phosphorylation;PTTG1:DNA replication and chromosome cycle;AURKA:null;	BUB1,KIF23;BUB1,CDKN3;KIF23,UBE2C;KIF23,TOP2A;CDC2,KIF23;AURKA,UBE2C;TOP2A,UBE2C;CDC2,TOP2A;CDKN3,PTTG1;	0.701684	0.668325	0.765269	0.759032	0.690854	0.230092	0.42377	0.582931	0.702615	0.728516	0.755517	0.507152	0.244877	0.569781	0.861963	0.244748	0.719912	0.46142	0.447171	0.617027	0.557521	0.657234	0.693774	0.495805	0.831245	0.764895	0.537333	0.433779	0.458308	0.535176	0.502232	0.45696
5996_9	5	5	0.19649	0.089329	USP19:ubiquitin-dependent protein catabolism;SLC16A5:transport;MAGI1:protein complex assembly;TMEM115:null;IFRD2:cell proliferation;	IFRD2,USP19;TMEM115,USP19;SLC16A5,USP19;MAGI1,USP19;MAGI1,SLC16A5;	0.340543	0.16438	0.526659	0.581131	0.627989	0.462358	0.483816	0.206976	0.376459	0.5626	0.599607	0.263366	-0.0949797	0.0930147	0.313934	0.122092	-0.00477447	-0.00158963	0.325691	0.31769	0.211745	0.536554	0.0120297	0.551645	0.44222	0.389436	0.473724	0.117446	0.170629	0.260105	0.0979036	0.0467259
5895_0	9	8	0.19933	0.081922	COCH:perception of sound;TRIP13:transcription from RNA polymerase II promoter;TOMM40:protein-mitochondrial targeting;ZWINT:cell cycle;TUBG1:meiotic spindle organization and biogenesis;MYBL2:regulation of cell cycle;KIAA1794:null;KIAA0101:null;GART:purine nucleotide biosynthesis;	COCH,ZWINT;COCH,KIAA1794;COCH,MYBL2;COCH,KIAA0101;TOMM40,TRIP13;GART,TRIP13;COCH,TRIP13;TOMM40,TUBG1;	0.343212	0.291483	0.426754	0.491133	0.575175	-0.0506881	0.308793	0.208188	0.20347	0.235372	0.503077	0.341898	0.119468	0.182664	0.593934	0.129098	0.17956	0.109353	0.363046	0.565057	0.279298	0.46969	0.0272779	0.203129	0.00174124	0.572935	0.626321	0.211546	-0.133419	0.307467	-0.142593	0.275215
5483_0	7	6	0.19852	0.20258	CHEK1:DNA damage checkpoint;UMPS:'de novo' pyrimidine base biosynthesis;MCM6:DNA replication;TOPBP1:DNA replication and chromosome cycle;MCM7:DNA replication;KPNA2:regulation of DNA recombination;H2AFX:nucleosome assembly;	CHEK1,KPNA2;CHEK1,H2AFX;CHEK1,TOPBP1;CHEK1,MCM6;MCM7,UMPS;MCM6,UMPS;	0.384488	0.634119	0.482428	0.53796	0.368847	0.0551879	0.0496726	0.363429	0.302522	0.404627	0.582185	0.329696	0.197904	0.182108	0.22722	0.22853	0.411197	0.300486	0.192943	0.394688	0.339982	0.149162	0.0406363	0.293531	-0.0815779	0.546977	0.495179	0.12549	0.367012	0.280076	0.218356	0.169635
5977_3	10	9	0.20148	0.064954	C1orf37:null;PGK1:gluconeogenesis;H2AFZ:null;ATP5J2:ATP biosynthesis;SSBP1:DNA replication;SNRPF:nuclear mRNA splicing, via spliceosome;POP7:rRNA processing;NME1:GTP biosynthesis;GMPS:purine nucleotide biosynthesis;ATP5G3:generation of precursor metabolites and energy;	ATP5J2,POP7;H2AFZ,PGK1;ATP5G3,PGK1;C1orf37,H2AFZ;C1orf37,GMPS;C1orf37,SNRPF;C1orf37,NME1;C1orf37,SSBP1;ATP5J2,C1orf37;	0.297448	0.599556	0.494004	0.606886	0.440604	0.179729	0.413856	0.264977	0.212723	0.566526	0.574458	0.471743	0.399301	0.403351	0.553485	0.214032	0.377359	0.102174	0.365815	0.289427	0.326741	0.406277	0.261153	0.348304	0.642794	0.26745	0.133198	0.270025	0.140257	0.0822824	0.0565501	0.0072722
5039_1	5	4	0.17995	0.21996	TUBG1:meiotic spindle organization and biogenesis;RANGAP1:signal transduction;RCC1:G1/S transition of mitotic cell cycle;PSMD3:null;PPP4C:microtubule cytoskeleton organization and biogenesis;	RANGAP1,TUBG1;PSMD3,TUBG1;PPP4C,TUBG1;RANGAP1,RCC1;	0.217923	0.385558	0.449472	0.568106	0.39137	0.218308	0.329323	0.101656	0.190566	0.254821	0.374591	0.421671	0.104977	0.105277	0.606671	0.243506	0.257419	0.217454	0.48525	0.463999	0.253981	0.523211	0.342514	0.356636	0.356256	0.492404	0.177089	-0.0148295	0.370129	0.238005	NaN	0.22729
5810_1	24	24	0.21022	0.12406	CCL5:calcium ion homeostasis;PRG1:null;ITGAM:cell-matrix adhesion;LOC400986:di-, tri-valent inorganic anion homeostasis;FCGR2C:immune response;SLA:intracellular signaling cascade;PLEK:intracellular signaling cascade;PLCB2:lipid metabolism;NKG7:null;IL10RA:null;HLA-DQB1:immune response;CD48:defense response;ADCY7:cAMP biosynthesis;TYROBP:cellular defense response;TNFRSF1B:apoptosis;SAMHD1:immune r…	NKG7,PRG1;CCL5,TNFRSF1B;CCL5,PTPRC;PLEK,PRG1;CCL5,PLEK;LOC400986,NKG7;LOC390387,PRG1;ITGAM,PRG1;LAT,PLCB2;CCL5,PLCB2;CD48,HLA-DQB1;CCL4,HLA-DQB1;IL10RA,MFNG;ADCY7,SLA;FCGR2C,ITGAM;C1orf38,ITGAM;FCGR2C,IL10RA;ITGAM,LOC400986;ADCY7,LOC400986;CD48,FCGR2C;CCL5,TYROBP;CCL5,FCER1G;PRG1,SAMHD1;CD86,SLA;	0.512211	0.294564	0.476161	0.642639	0.544522	0.413557	0.319613	0.50925	0.442711	0.564277	0.624648	0.418661	0.188853	0.481942	0.507706	0.178113	0.150908	0.114806	0.187159	0.249499	0.19453	0.102044	0.0943757	-0.0563724	-0.0215913	0.368932	0.00143416	-0.00608	0.226111	0.0339993	-0.0934056	0.0438691
5996_4	7	6	0.21648	0.040115	SETD1A:null;SH2B:intracellular signaling cascade;E2F4:regulation of cell cycle;DHX38:nuclear mRNA splicing, via spliceosome;SART1:null;PHKG2:carbohydrate metabolism;KATNB1:cell motility;	DHX38,SETD1A;SART1,SETD1A;SETD1A,SH2B;PHKG2,SH2B;E2F4,KATNB1;DHX38,E2F4;	0.445764	0.184594	0.586594	0.512321	0.660525	0.331099	0.417887	0.187262	0.07335	0.422438	0.647195	0.426889	0.0132813	0.266866	0.498705	0.0506698	0.252862	0.0895425	0.109717	0.446772	0.385761	0.588722	0.0436208	0.356594	0.402942	0.207429	0.329339	0.0552492	0.142694	0.250469	0.380762	0.0279156
5831_1	5	4	0.20065	0.035891	AIF1:response to singlet oxygen;NKG7:null;NCF2:superoxide metabolism;INPP5D:phosphate metabolism;CD48:defense response;	AIF1,NCF2;CD48,NKG7;AIF1,NKG7;AIF1,INPP5D;	0.594831	0.438711	0.496845	0.623779	0.583721	0.260414	0.298002	0.487764	0.559432	0.503027	0.550266	0.305704	0.150516	0.545186	0.466906	0.0549302	0.127285	0.067112	-0.0285122	-0.0183864	0.142802	0.0516199	NaN	-0.0430312	0.0274814	0.380185	-0.0684997	0.0991247	0.0732174	0.194386	0.0803375	0.037451
6014_2	8	8	0.18425	0.22465	FYB:protein amino acid phosphorylation;NKG7:null;CD4:immune response;CD3D:protein complex assembly;PRG1:null;PLEK:intracellular signaling cascade;GZMK:proteolysis and peptidolysis;C1orf38:cell adhesion;	CD3D,CD4;FYB,PLEK;CD3D,FYB;CD4,FYB;FYB,NKG7;C1orf38,NKG7;FYB,PRG1;FYB,GZMK;	0.503269	0.344306	0.64139	0.717283	0.441787	0.31173	0.562282	0.515399	0.56659	0.201208	0.546358	0.142579	0.165999	0.420981	0.457554	-0.0236136	0.161624	0.210133	0.21	0.0446409	0.23769	0.0840019	0.0116421	0.0172205	0.0248648	0.477093	0.152846	-0.188053	0.0847845	0.0835074	-0.0195338	-0.00983427
5900_0	13	13	0.20494	0.06735	LBR:null;CDKN2C:cell cycle;UBE2C:ubiquitin-dependent protein catabolism;KIF23:mitotic spindle elongation;TOP2A:DNA replication;PTTG1:DNA replication and chromosome cycle;PLK1:regulation of cell cycle;KPNA2:regulation of DNA recombination;CENPF:DNA replication and chromosome cycle;CDKN3:regulation of cyclin dependent protein kinase activity;CDC25C:regulation of cyclin dependent protein kinase acti…	LBR,PLK1;LBR,UBE2C;AURKA,LBR;LBR,PTTG1;KIF23,LBR;CDKN3,LBR;CDC25C,LBR;ARHGAP11A,LBR;CDKN2C,KPNA2;CDKN2C,UBE2C;CDKN2C,TOP2A;CDKN2C,KIF23;CDKN2C,CENPF;	0.04429	0.203019	0.430901	0.283091	0.44418	-0.148152	0.115035	0.155693	0.574136	0.307476	0.396709	0.116749	-0.101732	0.121291	0.387123	0.206041	0.228633	0.299296	0.0720034	0.392855	0.394646	0.474433	0.457691	0.340798	0.549557	0.450419	0.312182	0.4032	0.376736	0.526155	0.480116	0.275244
3737_0	6	5	0.15748	0.3599	CYP51A1:electron transport;HLA-DRB1:immune response;HLA-DQB1:immune response;HLA-DPB1:immune response;HLA-DPA1:immune response;CD163:antimicrobial humoral response (sensu Vertebrata);	CYP51A1,HLA-DRB1;CYP51A1,HLA-DPB1;CYP51A1,HLA-DPA1;CD163,CYP51A1;CYP51A1,HLA-DQB1;	0.651886	0.388469	0.489632	0.20527	0.495174	0.441961	0.364398	0.0914361	0.11885	0.453181	0.757874	0.399303	-0.0191494	-0.264402	0.720915	0.125049	-0.171482	-0.0240482	-0.10225	-0.311877	0.072376	0.316814	-0.340873	0.0584042	0.183076	0.461744	0.188147	NaN	NaN	-0.103428	NaN	-0.0934501
5549_1	14	14	0.20624	0.16131	TUBB:microtubule-based movement;MCM4:DNA replication;COCH:perception of sound;TOPBP1:DNA replication and chromosome cycle;SNRPC:RNA splicing;SNRPA1:RNA splicing;MYBL2:regulation of cell cycle;GMPS:purine nucleotide biosynthesis;APEX1:base-excision repair;RCC1:G1/S transition of mitotic cell cycle;PSMA6:ubiquitin-dependent protein catabolism;E2F1:regulation of cell cycle;BCL7B:null;ACTL6A:regulati…	SNRPC,TUBB;APEX1,TUBB;MYBL2,SNRPA1;MYBL2,SNRPC;APEX1,PSMA6;GMPS,MCM4;BCL7B,MCM4;MCM4,SNRPA1;COCH,MCM4;COCH,E2F1;ACTL6A,COCH;GMPS,TOPBP1;TOPBP1,TUBB;RCC1,TUBB;	0.439536	0.462216	0.375855	0.537744	0.527924	0.207212	0.275039	0.0223562	0.158492	0.376282	0.643486	0.514481	0.0724893	0.130996	0.622433	0.174719	0.0723462	0.123423	0.466204	0.412546	0.425043	0.398643	0.101862	0.2818	0.135348	0.52689	0.475908	0.134062	0.022614	0.240618	0.050137	0.129433
5914_4	5	4	0.18024	0.13243	CXCL6:RNA-dependent DNA replication;TBCA:protein folding;SNRPD2:nuclear mRNA splicing, via spliceosome;EIF3S12:protein biosynthesis;CBX3:null;	CXCL6,TBCA;CXCL6,SNRPD2;CBX3,CXCL6;CXCL6,EIF3S12;	0.122887	0.480132	NaN	0.396009	NaN	NaN	0.252448	0.0731694	-0.114827	0.522861	0.0088246	NaN	0.142772	-0.0103126	NaN	0.36625	-0.0960218	0.304183	0.532991	NaN	0.174271	0.48963	NaN	0.319305	0.600704	0.505829	0.528636	NaN	NaN	NaN	-0.103934	-0.00500269
4466_0	9	8	0.17562	0.27625	EIF2S1:regulation of translation;RPS23:protein biosynthesis;RPS13:protein biosynthesis;RPL35:null;RPL32:protein biosynthesis;RPL30:rRNA processing;RPL27A:protein biosynthesis;RPL13A:null;RPL11:protein biosynthesis;	EIF2S1,RPL32;EIF2S1,RPL27A;EIF2S1,RPL30;EIF2S1,RPL13A;EIF2S1,RPS13;EIF2S1,RPL35;EIF2S1,RPS23;EIF2S1,RPL11;	0.458653	0.0637334	0.56883	0.678817	0.450013	0.37165	0.213056	0.0207551	0.154135	0.0596784	0.371422	0.192809	0.308413	0.0189225	0.615971	-0.139109	-0.117064	0.316872	0.53337	-0.110091	0.282204	0.632976	0.0845867	0.390283	0.737329	0.350353	0.0616076	-0.016267	0.139086	0.264187	0.237803	0.020999
5658_2	5	4	0.20102	0.088316	NME1:GTP biosynthesis;WDR50:null;hfl-B5:null;NME1-NME2:null;HDGF:signal transduction;	NME1-NME2,WDR50;NME1,WDR50;HDGF,NME1;NME1,hfl-B5;	0.31497	0.450779	0.412191	0.615964	0.574838	0.039678	0.323951	0.100541	-0.164396	0.51576	0.572234	0.49917	0.310782	0.438732	0.620635	0.281466	0.38896	0.341162	0.289905	0.34539	0.197104	0.590509	0.332014	0.417842	0.459491	0.467428	0.228975	0.0673696	-0.0642631	0.139347	0.193525	-0.0269794
5916_0	39	39	0.21249	0.14896	GGH:null;ARL6IP:null;RRM1:DNA replication;MAD2L1:cell cycle;H2AFZ:null;FDPS:cholesterol biosynthesis;DTYMK:dTDP biosynthesis;ZWINT:cell cycle;UBE2C:ubiquitin-dependent protein catabolism;TYMS:nucleobase, nucleoside, nucleotide and nucleic acid metabolism;TSN:DNA recombination;TROAP:cell adhesion;TPX2:mitosis;TOPBP1:DNA replication and chromosome cycle;TOP2A:DNA replication;SNRPF:nuclear mRNA spli…	FDPS,ZWINT;FDPS,H2AFZ;GGH,KIAA0101;HRSP12,MAD2L1;GGH,SNRPF;GGH,RRM1;GGH,H2AFZ;GGH,LSM3;CKS1B,GGH;GGH,TOPBP1;GGH,MYBL2;GGH,MTHFD2;GGH,TROAP;BIRC5,GGH;DTYMK,HMMR;DTYMK,GGH;ARL6IP,RRM1;ARL6IP,HIP2;ARL6IP,GGH;GGH,NUDT1;GGH,MCM7;GGH,MCM4;GGH,RRM2;GGH,UBE2C;GGH,TOP2A;CCNA2,GGH;AURKA,GGH;CENPF,GGH;GGH,TSN;GGH,HMGB2;GGH,TYMS;BUB1B,GGH;GGH,TPX2;GGH,KIF23;GGH,MAD2L1;FOXM1,GGH;CDKN3,GGH;GGH,PTTG1;BUB1,GGH;	0.330997	0.472898	0.47981	0.422442	0.572624	0.0526797	0.361425	0.491283	0.465099	0.457023	0.586993	0.414011	0.161681	0.287459	-0.180252	0.16961	0.476897	0.322489	0.34548	0.290196	0.482718	0.303979	0.167554	0.119496	0.21683	0.583719	0.434686	0.37365	0.366388	0.252014	0.295126	0.297981
5898_6	5	4	0.18299	0.045088	ARL6IP:null;TOP2A:DNA replication;UBE2C:ubiquitin-dependent protein catabolism;PRKDC:double-strand break repair;CDC2:leading strand elongation;	ARL6IP,UBE2C;ARL6IP,TOP2A;ARL6IP,CDC2;PRKDC,TOP2A;	0.386418	0.477259	0.465292	0.577921	0.570615	0.120424	0.29565	0.288653	0.324963	0.477427	0.546862	0.421355	0.141057	0.330871	0.368188	0.273379	0.398697	0.250955	0.394284	0.465367	0.461138	0.537732	0.341881	0.664818	0.430255	0.585656	0.229978	0.474961	0.292611	0.228567	0.212553	0.141081
5898_5	7	6	0.20781	0.15242	RAD21:double-strand break repair;HIP2:regulation of transcription, DNA-dependent;SEPT7:cytokinesis;PXMP3:peroxisome organization and biogenesis;KIF11:microtubule-based movement;HMMR:cell motility;CDKN3:regulation of cyclin dependent protein kinase activity;	HMMR,RAD21;CDKN3,RAD21;KIF11,RAD21;HIP2,SEPT7;HIP2,RAD21;PXMP3,RAD21;	0.427171	0.513929	0.356895	0.528163	0.456877	0.220352	0.272983	0.272952	0.222469	0.282947	0.50827	0.223926	0.401564	0.331587	0.282222	0.0807864	0.406473	0.20481	0.180619	0.29581	0.245105	0.27818	0.194765	0.458765	0.418373	0.599205	0.35281	0.183084	0.231886	0.217552	0.163128	0.194206
5907_1	25	26	0.23554	0.058979	RAD21:double-strand break repair;PGK1:gluconeogenesis;YWHAE:null;TSR1:rRNA processing;SET:DNA replication;PAICS:purine base biosynthesis;TSTA3:protein amino acid glycosylation;COPS5:transcription from RNA polymerase II promoter;SIAHBP1:null;PTGES3:telomere maintenance;ACTL6A:regulation of cell growth;YWHAZ:null;UBE2G1:ubiquitin cycle;SRP72:protein amino acid phosphorylation;SQLE:electron transpor…	PAICS,TSR1;TSR1,YWHAE;COPS5,CPNE3;COPS5,PGK1;PGK1,SET;NONO,PGK1;C17orf25,YWHAE;UBE2G1,YWHAE;RPL35,SET;SET,YWHAE;PAICS,PGK1;SMARCA4,TSR1;CLNS1A,TSR1;RAD21,SIAHBP1;ACTL6A,PIK3CA;PLEC1,TSTA3;ACTL6A,RAD21;RAD21,YWHAZ;DGAT1,TSTA3;SIAHBP1,TSTA3;PTGES3,RAD21;PGK1,PTGES3;RAD21,SQLE;PAICS,SRP72;COPS5,PAICS;PSMB7,SET;	0.443641	0.398044	0.502048	0.618713	0.562316	0.3455	0.466615	0.244401	0.318386	0.488317	0.567828	0.459568	0.242936	0.426529	0.609687	0.132104	0.399833	0.173318	0.404006	0.391123	0.41642	0.355274	0.179543	0.414598	0.44724	0.526751	0.32174	0.159413	0.0536319	0.0565604	0.0647569	0.040753
5907_7	5	4	0.19139	0.276	TUBG1:meiotic spindle organization and biogenesis;DDX48:rRNA processing;TIMM17B:protein-mitochondrial targeting;PRPSAP1:nucleoside metabolism;FOXK2:transcription;	FOXK2,TUBG1;DDX48,TUBG1;TIMM17B,TUBG1;DDX48,PRPSAP1;	0.441293	0.323237	0.44313	0.493852	0.351356	0.0917942	0.159186	0.321571	0.445323	0.498705	0.550212	0.323468	0.177564	0.284086	0.666131	0.266239	0.23147	0.246733	0.425049	0.40342	0.288837	0.280853	-0.0807545	0.259551	0.147636	0.25742	0.363592	0.218255	0.0145682	0.221987	0.385741	0.00828913
5200_0	5	4	0.18985	0.28892	FANCG:cell cycle checkpoint;E2F1:regulation of cell cycle;CHAF1B:DNA replication;USP1:DNA repair;COCH:perception of sound;	CHAF1B,E2F1;CHAF1B,USP1;E2F1,FANCG;COCH,FANCG;	0.500102	0.391345	0.473673	0.417962	0.140342	0.176314	0.454879	0.0688135	0.0550487	0.463017	0.445852	0.0952435	0.0979926	0.129268	0.658203	0.108093	0.242164	0.205514	0.247671	0.597612	0.349734	0.483132	0.396067	0.223903	0.526567	0.481174	0.596705	0.208424	-0.160201	0.221433	0.327805	0.28335
5898_0	19	18	0.21946	0.029162	MTHFD2:one-carbon compound metabolism;PSME3:null;CKS1B:cell cycle;ZWINT:cell cycle;RRM1:DNA replication;PAICS:purine base biosynthesis;MAD2L1:cell cycle;GTF2H3:nucleotide-excision repair;TAF4:transcription;SUMO3:ubiquitin cycle;RANBP1:signal transduction;PSMD14:ubiquitin-dependent protein catabolism;MELK:null;KPNB1:protein-nucleus import, docking;KIF23:mitotic spindle elongation;FDFT1:cholesterol…	PSME3,TAF4;DHCR7,MTHFD2;KIF23,MTHFD2;EPRS,MTHFD2;KPNB1,PSME3;PAICS,PSME3;RANBP1,ZWINT;CKS1B,SUMO3;MTHFD2,ZWINT;CKS1B,MTHFD2;FDFT1,RRM1;MTHFD2,RRM1;MELK,MTHFD2;MAD2L1,PSMD14;MAD2L1,MTHFD2;CKS1B,PSME3;GTF2H3,PAICS;ABCE1,GTF2H3;	0.442822	0.508555	0.40098	0.569743	0.489691	0.158145	0.327858	0.239476	0.0698216	0.428581	0.517635	0.424096	0.279188	0.292818	0.511971	0.0898559	0.274703	0.312958	0.353919	0.152287	0.491925	0.431286	0.127654	0.376237	0.419006	0.566179	0.233126	0.213379	0.320511	0.28	0.169216	0.083046
5884_0	6	5	0.20841	0.10717	CKS1B:cell cycle;RANGAP1:signal transduction;CDC25B:regulation of cell cycle;H2AFX:nucleosome assembly;FOXM1:transcription;ARL6IP:null;	CDC25B,CKS1B;FOXM1,RANGAP1;CDC25B,RANGAP1;ARL6IP,CKS1B;CKS1B,H2AFX;	0.399363	0.540592	0.230047	0.485615	0.575043	0.0735142	0.179581	0.218407	0.296317	0.371698	0.668975	0.382291	0.237632	0.304279	0.479527	0.058498	0.400397	0.254179	0.418158	0.249899	0.42167	0.48009	0.55143	0.425253	0.594684	0.361391	0.260769	0.105772	0.317438	0.0686688	-0.0503193	0.279086
5907_9	5	4	0.20796	0.1928	FCGR2C:immune response;HLA-DPB1:immune response;HLA-DMA:immune response;FYB:protein amino acid phosphorylation;C1QB:phosphate transport;	FCGR2C,HLA-DPB1;FCGR2C,FYB;FCGR2C,HLA-DMA;C1QB,FCGR2C;	0.537165	0.551605	0.384405	0.619244	0.636748	0.300685	0.554013	NaN	NaN	0.492567	0.637687	0.331656	0.261798	0.442996	0.600456	0.130825	0.065871	0.171297	0.32718	0.0942062	0.0943687	0.22307	NaN	0.175442	0.306041	0.583966	0.273938	NaN	NaN	NaN	NaN	0.0864747
5480_0	16	15	0.20775	0.031996	AIF1:response to singlet oxygen;TNFRSF1B:apoptosis;PECAM1:cell motility;FYB:protein amino acid phosphorylation;PTPRC:protein amino acid dephosphorylation;TYROBP:cellular defense response;SLC7A7:protein complex assembly;NKG7:null;LST1:cellular morphogenesis;HLA-DPB1:immune response;FCGR2C:immune response;FCER1G:immune response;DOK2:cell surface receptor linked signal transduction;CD4:immune respon…	AIF1,HLA-DPB1;AIF1,TYROBP;AIF1,FCER1G;AIF1,PTPRC;AIF1,DOK2;AIF1,CCL5;FCGR2C,PECAM1;CD4,PECAM1;SLC7A7,TNFRSF1B;PECAM1,TNFRSF1B;FYB,LST1;FYB,TNFRSF1B;AIF1,FYB;AIF1,ALOX5AP;NKG7,PTPRC;	0.653298	0.440245	0.632979	0.664624	0.621908	0.392966	0.528845	0.435391	0.620377	0.455789	0.679284	0.413365	0.230954	0.486468	0.561345	-0.165071	0.422129	0.168674	0.0203453	0.203017	0.197774	0.0317918	0.336411	0.103953	-0.0226634	0.516032	0.00277645	0.0962014	-0.423696	0.190039	-0.0311434	0.00933147
4315_0	6	5	0.17685	0.22819	MFAP2:null;BGN:biological process unknown;PCOLCE:development;NNMT:null;COL5A2:phosphate transport;CDH11:ossification;	MFAP2,PCOLCE;COL5A2,MFAP2;CDH11,MFAP2;BGN,NNMT;BGN,MFAP2;	0.395491	0.467392	0.483635	0.666262	0.508617	0.354639	0.213456	0.229104	-0.0818763	0.749387	0.75492	0.553718	0.2918	0.685555	0.427233	-0.140584	0.444458	0.103826	0.289712	0.410674	0.353513	0.162857	-0.123276	0.0159584	0.294143	0.587023	-0.0184852	0.388757	0.402269	-0.0283259	NaN	0.216737
5735_4	5	4	0.19432	0.19301	MPST:sulfate transport;STRA13:null;EIF4EBP1:regulation of translation;DGCR6L:regulation of transcription, DNA-dependent;CDC37:regulation of cyclin dependent protein kinase activity;	DGCR6L,MPST;CDC37,MPST;EIF4EBP1,MPST;MPST,STRA13;	0.208818	0.302843	NaN	0.380856	NaN	NaN	0.475694	0.504506	0.102933	0.317831	0.235461	NaN	0.0637425	0.109447	NaN	NaN	0.144253	NaN	NaN	NaN	0.436831	0.647054	NaN	0.355153	0.580458	-0.0118674	0.224305	NaN	NaN	NaN	NaN	0.11386
5905_0	11	11	0.18783	0.1279	ARL6IP:null;TPX2:mitosis;LBR:null;CENPF:DNA replication and chromosome cycle;KIF23:mitotic spindle elongation;KIF11:microtubule-based movement;FOXM1:transcription;CDKN3:regulation of cyclin dependent protein kinase activity;BUB1B:protein amino acid phosphorylation;BUB1:protein amino acid phosphorylation;AURKA:null;	LBR,TPX2;CENPF,LBR;ARL6IP,KIF11;ARL6IP,BUB1B;ARL6IP,TPX2;ARL6IP,KIF23;ARL6IP,CDKN3;ARL6IP,BUB1;ARL6IP,CENPF;ARL6IP,FOXM1;ARL6IP,AURKA;	0.10204	0.375609	0.506068	0.38573	0.315817	0.138717	0.196762	0.329304	0.40151	0.332765	0.440239	0.311177	0.0709521	0.41307	0.168405	0.0873966	0.377386	0.0781093	0.115696	0.44118	0.399786	0.400216	0.574351	0.343554	0.732238	0.463177	0.326259	0.486019	0.293508	0.176908	0.244811	0.247724
5905_1	5	4	0.20514	0.037412	CD8A:transmembrane receptor protein tyrosine kinase signaling pathway;IL32:immune response;HLA-DPA1:immune response;HLA-DMA:immune response;CCL4:cell motility;	CD8A,IL32;CD8A,HLA-DPA1;CD8A,HLA-DMA;CCL4,CD8A;	0.495354	0.42066	0.35675	0.556796	0.37316	0.167379	0.109088	0.468386	0.475132	0.402659	0.615631	0.347581	-0.202496	0.654947	0.511264	-0.168781	0.398709	-0.21506	0.134161	0.1713	0.305211	0.435217	0.167167	0.40702	0.297317	0.0615244	0.0724759	NaN	NaN	NaN	NaN	0.0781522
4749_0	6	6	0.1811	0.15448	RCD-8:biological process unknown;PTOV1:tRNA aminoacylation for protein translation;PELP1:null;PDXK:null;PLXNB2:development;AGRN:signal transduction;	PELP1,RCD-8;PDXK,PLXNB2;PTOV1,RCD-8;PELP1,PTOV1;PDXK,RCD-8;AGRN,RCD-8;	0.382115	0.191254	0.41838	0.367823	0.732958	0.378036	0.66225	0.258296	0.285683	0.204273	0.559347	0.210179	0.352431	0.157216	0.570339	-0.11525	0.0504177	0.230255	0.089536	0.381883	0.0438755	0.664718	0.041033	0.518751	0.373202	0.209256	0.167439	0.469112	0.481327	0.312482	0.429095	-0.0236224
5929_2	5	4	0.19068	0.1199	TYROBP:cellular defense response;GZMA:proteolysis and peptidolysis;CD86:immune response;TNFRSF1B:apoptosis;LILRA6:null;	CD86,TYROBP;GZMA,TYROBP;GZMA,TNFRSF1B;CD86,LILRA6;	0.515461	0.522246	0.525426	0.622857	0.240598	NaN	0.25184	0.506251	0.521212	0.429843	0.339743	NaN	0.400946	0.572614	0.418539	-0.128677	0.257931	0.209238	0.093768	NaN	0.206084	0.00315195	NaN	-0.0638254	0.156442	NaN	0.0664932	NaN	NaN	NaN	NaN	0.0536066
5294_0	5	4	0.21583	0.05859	FDPS:cholesterol biosynthesis;RANBP1:signal transduction;PGK1:gluconeogenesis;IMPA2:phosphate metabolism;ENO1:gluconeogenesis;	FDPS,PGK1;FDPS,IMPA2;ENO1,RANBP1;FDPS,RANBP1;	0.222142	0.47707	0.333297	0.465781	0.172065	0.0268854	0.240467	0.003315	0.296933	0.333165	0.477559	0.486333	-0.026846	0.11364	0.176133	0.013144	0.314747	0.125995	0.441709	0.328566	0.462014	0.596925	0.155993	0.420521	0.756211	0.294251	0.27982	0.482593	0.511869	-0.0185073	0.519274	-0.0218901
5929_1	19	19	0.22536	0.030704	SPOCK2:synaptogenesis;SELL:cell motility;IL10RA:null;CCL5:calcium ion homeostasis;IRF8:negative regulation of transcription from RNA polymerase II promoter;IL2RG:protein complex assembly;CXCR6:signal transduction;SLA:intracellular signaling cascade;RUNX3:transcription;PTPRC:protein amino acid dephosphorylation;PRG1:null;PLCB2:lipid metabolism;MS4A2:humoral immune response;LCP2:immune response;INP…	IL10RA,MS4A2;IRF8,SELL;PTPRC,SPOCK2;SELL,SPOCK2;IL2RG,SPOCK2;CD3D,SPOCK2;IL10RA,SPOCK2;CCL5,PRG1;RUNX3,SPOCK2;CCL5,CXCR6;LCP2,SPOCK2;CXCR6,SPOCK2;CCL5,SPOCK2;GZMK,SELL;HLA-DMA,SELL;PLCB2,SELL;IL2RG,IL7R;IL10RA,SLA;INPP5D,IRF8;	0.33669	0.25139	0.474883	0.456379	0.221232	0.333721	0.266505	0.64191	0.541638	0.473482	0.439047	0.299786	0.213382	0.637267	0.522124	0.152728	0.125593	0.128971	0.278593	0.148721	0.213564	0.0146893	0.259713	0.00626827	0.014084	0.294433	0.114167	-0.346654	NaN	NaN	NaN	0.0112823
5775_1	5	4	0.21131	0.14715	NUP153:transport;BAT3:null;SNRPC:RNA splicing;RXRB:transcription;EHMT2:chromatin modification;	BAT3,NUP153;EHMT2,NUP153;NUP153,RXRB;BAT3,SNRPC;	0.558085	0.310307	0.678762	0.654499	0.624492	0.41527	0.0828038	0.0572816	0.0951091	0.725347	0.457488	0.488426	0.14085	-0.232247	0.550569	-0.050922	0.226046	0.189956	0.124174	0.514664	0.562794	0.423617	0.0680676	0.418045	0.271852	0.479551	0.117119	0.0354051	0.113879	0.216707	-0.0237704	-0.224504
5772_0	9	8	0.17697	0.33311	ALOX12:electron transport;TSR1:rRNA processing;TINP1:null;RPS6:protein biosynthesis;RPS3A:protein biosynthesis;RPS23:protein biosynthesis;NAP1L1:DNA replication;NACA:transcription;IK:immune response;	ALOX12,TSR1;ALOX12,TINP1;ALOX12,NAP1L1;ALOX12,RPS3A;ALOX12,RPS23;ALOX12,NACA;ALOX12,RPS6;ALOX12,IK;	0.555642	0.396856	0.494816	0.636089	0.440576	0.510673	0.475393	0.133333	0.0913675	0.36159	0.414351	NaN	-0.13052	0.0533106	0.578462	NaN	-0.025381	-0.326699	-0.380908	0.329765	0.49772	0.0840973	0.0923541	0.47055	0.285921	0.463094	0.483739	NaN	0.0548917	0.0558317	NaN	-0.00070004
5762_1	21	37	0.21962	0.073707	THBS2:cell adhesion;THY1:null;SPARC:ossification;POSTN:skeletal development;OLFML2B:null;LUM:visual perception;BGN:biological process unknown;COL6A3:phosphate transport;AEBP1:skeletal development;PDGFRB:protein amino acid phosphorylation;MFAP2:null;CTGF:regulation of cell growth;COL5A2:phosphate transport;COL3A1:phosphate transport;COL1A2:skeletal development;PHLDB1:null;MXRA5:protein amino acid …	CTGF,LUM;OLFML2B,SPARC;COL1A2,OLFML2B;POSTN,THY1;BGN,LUM;BGN,COL6A3;BGN,THY1;FBLN2,THY1;COL3A1,PDGFRB;MFAP2,THY1;COL3A1,MFAP2;COL11A1,MFAP2;BGN,OLFML2B;OLFML2B,POSTN;LRRC32,SPARC;LUM,THBS2;LUM,POSTN;MXRA5,THBS2;AEBP1,CTGF;OLFML2B,THBS2;AEBP1,PHLDB1;COL5A2,OLFML2B;AEBP1,COL5A2;SPARC,THBS2;THBS2,THY1;CTGF,THBS2;COL6A3,THY1;POSTN,THBS2;COL6A3,THBS2;LUM,SPARC;SPARC,THY1;COL5A2,PDGFRB;PDGFRB,SPARC;COL…	0.462231	0.389576	0.66846	0.684529	0.704485	0.521645	0.310058	0.467782	0.465547	0.737101	0.76174	0.487242	0.264974	0.675457	0.663606	-0.0314919	0.0963094	0.101338	0.279332	0.0408697	0.0807541	0.0665855	0.0908853	0.042463	0.0577236	0.631441	0.0101499	0.147987	-0.0310655	0.137891	0.0464467	0.0140741
5847_2	5	4	0.18472	0.17617	MAD2L1:cell cycle;ARL6IP:null;TSN:DNA recombination;NDUFS1:electron transport;COPS5:transcription from RNA polymerase II promoter;	COPS5,MAD2L1;ARL6IP,TSN;MAD2L1,NDUFS1;ARL6IP,MAD2L1;	0.275529	0.414275	0.387803	0.441011	0.384778	0.164948	0.242461	0.524768	0.457981	0.524052	0.584218	0.325192	0.0897119	0.358969	0.151266	0.143532	0.300426	0.427029	0.436898	0.397049	0.564634	0.318304	0.311245	0.345588	0.465308	0.525917	0.305852	0.133543	-0.132542	-0.0160404	-0.0984014	0.207465
5847_1	5	4	0.16092	0.55853	HRSP12:regulation of translational termination;UMPS:'de novo' pyrimidine base biosynthesis;TOP2A:DNA replication;KPNA2:regulation of DNA recombination;CDC2:leading strand elongation;	HRSP12,KPNA2;HRSP12,TOP2A;CDC2,HRSP12;HRSP12,UMPS;	0.303086	0.607047	0.237852	0.583542	0.53253	0.153463	0.344268	0.388885	0.365679	0.458929	0.496189	0.138344	0.167917	0.305847	-0.159483	0.228452	0.01069	0.287947	0.44186	0.440412	0.451928	0.375098	0.303016	0.622643	0.524251	0.619645	0.340092	NaN	NaN	NaN	NaN	0.226321
5574_0	15	14	0.20009	0.13642	MTHFD2:one-carbon compound metabolism;MRPS12:protein biosynthesis;CKS1B:cell cycle;SNRPC:RNA splicing;SDHC:tricarboxylic acid cycle;HDGF:signal transduction;H2AFZ:null;UBE2C:ubiquitin-dependent protein catabolism;PTTG1:DNA replication and chromosome cycle;NME1:GTP biosynthesis;MTX1:protein transport;MCM6:DNA replication;HADHSC:lipid metabolism;GMPS:purine nucleotide biosynthesis;B4GALT3:carbohydr…	MTHFD2,SNRPC;MTHFD2,NME1;MCM6,MTHFD2;MRPS12,UBE2C;MRPS12,PTTG1;GMPS,MRPS12;MTX1,SDHC;B4GALT3,HDGF;CKS1B,MRPS12;CKS1B,SNRPC;CKS1B,HDGF;CKS1B,SDHC;H2AFZ,MTHFD2;H2AFZ,HADHSC;	0.298921	0.567083	0.376872	0.609381	0.478909	0.159809	0.269717	0.37554	0.220253	0.49174	0.663006	0.452932	0.187987	0.321976	0.439266	0.28466	0.421545	0.418345	0.493112	0.126459	0.383352	0.443922	-0.0902142	0.305021	0.362139	0.488963	0.131177	-0.00866259	0.0607094	0.0111839	-0.0428995	0.0758259
5713_1	5	4	0.18032	0.3194	ATP5G2:ion transport;UQCRB:electron transport;SNRPE:spliceosome assembly;NME1:GTP biosynthesis;NDUFS4:electron transport;	ATP5G2,SNRPE;ATP5G2,NME1;ATP5G2,UQCRB;ATP5G2,NDUFS4;	0.421293	0.313648	0.425082	0.515841	0.400812	0.270895	0.509044	-0.0577509	-0.19086	0.327407	0.430905	0.203068	0.0201059	0.0574602	0.507567	0.27222	-0.0784133	0.233901	0.537946	0.328115	0.330265	0.601678	0.0647488	0.515038	0.76564	0.309054	0.608684	-0.037857	NaN	0.11184	0.0120007	-0.0562585
5713_0	9	8	0.19581	0.054845	TXNL4A:spliceosome assembly;SMARCA4:transcription;RPL32:protein biosynthesis;TRIM28:transcription;TIMM17B:protein-mitochondrial targeting;RPS4Y1:protein biosynthesis;GADD45A:regulation of cyclin dependent protein kinase activity;ETFB:electron transport;AP2S1:transport;	ETFB,TXNL4A;GADD45A,RPL32;RPS4Y1,SMARCA4;TRIM28,TXNL4A;SMARCA4,TXNL4A;RPL32,TXNL4A;TIMM17B,TXNL4A;AP2S1,TXNL4A;	0.256832	0.3412	0.225274	0.486643	0.351462	0.212602	0.464102	0.150372	-0.0630615	0.360314	0.262247	0.406343	0.0532644	-0.110446	0.570839	0.133059	-0.105478	0.234844	0.429817	0.252163	0.481333	0.578495	0.321543	0.330461	0.660411	0.231919	0.210024	NaN	NaN	NaN	NaN	-0.0530709
5527_0	6	5	0.18144	0.25838	SELL:cell motility;LOC400986:di-, tri-valent inorganic anion homeostasis;TNFRSF1B:apoptosis;NKG7:null;CD5:cell recognition;CD4:immune response;	NKG7,SELL;LOC400986,SELL;CD5,SELL;LOC400986,TNFRSF1B;CD4,LOC400986;	0.357461	0.176761	0.432018	0.712692	0.629759	0.448734	0.448369	0.570502	0.535145	0.499525	0.627629	0.52275	0.232365	0.508514	0.569637	0.37585	0.148105	0.0524271	0.184459	0.0853418	0.258215	0.137409	NaN	0.243495	0.287724	0.398047	0.389013	0.181644	0.380335	-0.00838005	0.0515931	0.0686891
5160_0	5	4	0.19619	0.14659	RPS16:protein biosynthesis;TSR1:rRNA processing;NME1:GTP biosynthesis;ATP5G3:generation of precursor metabolites and energy;AHCY:null;	RPS16,TSR1;NME1,RPS16;ATP5G3,RPS16;AHCY,RPS16;	0.279352	0.553795	0.42079	0.269838	0.633281	0.0396519	0.541647	0.19523	0.176694	0.392363	0.444606	0.309512	0.471723	0.0280641	0.550639	0.174898	-0.307819	0.176626	0.570469	0.190448	0.406951	0.504662	0.0139888	0.333616	0.776337	0.347973	0.496524	0.140506	0.00196325	0.171845	0.205123	-0.00313743
5941_4	5	4	0.17673	0.15615	UBA2:protein sumoylation;SYNCRIP:nuclear mRNA splicing, via spliceosome;MCM6:DNA replication;MCM4:DNA replication;MAD2L1:cell cycle;	MCM6,SYNCRIP;MAD2L1,SYNCRIP;MCM6,UBA2;MCM4,UBA2;	0.326346	0.355345	0.426192	0.602681	0.441351	0.0104192	0.248622	0.184948	0.110868	0.350281	0.507245	0.568108	0.133253	0.376331	0.556593	0.330246	0.0047047	0.230711	0.3834	0.36729	0.316681	0.321215	0.12471	0.249387	0.101157	0.550373	0.377974	0.189688	0.0537195	0.38607	0.31274	0.138903
5889_1	8	7	0.2271	0.077723	PSME3:null;PCBP2:mRNA metabolism;DDB1:glycolysis;PPP1CC:carbohydrate metabolism;LOC130074:null;GRSF1:mRNA polyadenylylation;DUT:DNA replication;DGUOK:nucleobase, nucleoside, nucleotide and nucleic acid metabolism;	PCBP2,PPP1CC;PCBP2,PSME3;DDB1,PSME3;DUT,PSME3;LOC130074,PSME3;DDB1,DGUOK;GRSF1,PSME3;	0.51003	0.222661	0.414063	0.477317	0.316583	0.405859	0.420638	0.0344406	-0.148417	0.388234	0.353609	0.310444	0.331204	0.178662	0.515916	0.314028	0.127582	0.168177	0.40706	0.302787	0.411095	0.657523	0.0755731	0.39919	0.344139	0.426582	0.126785	0.161761	0.201235	-0.0853205	0.081226	0.0398754
5521_0	5	4	0.19544	0.14866	FDPS:cholesterol biosynthesis;MAPK14:protein amino acid phosphorylation;SDHC:tricarboxylic acid cycle;PSME3:null;COPS7A:null;	FDPS,MAPK14;MAPK14,SDHC;COPS7A,FDPS;FDPS,PSME3;	0.29828	0.329453	0.401774	0.575278	0.194053	0.0872434	0.398043	0.422486	-0.0260536	0.467368	0.531055	0.413325	0.326109	-0.0443416	0.638542	0.071775	0.167812	0.275937	0.406768	0.400716	0.397068	0.393905	0.302778	0.309489	0.550139	0.329394	0.126265	0.248298	0.0248028	-0.00117216	-0.171031	0.0325795
5137_0	9	12	0.20057	0.14127	KIF23:mitotic spindle elongation;TPX2:mitosis;KPNA2:regulation of DNA recombination;BUB1B:protein amino acid phosphorylation;KIF11:microtubule-based movement;CENPF:DNA replication and chromosome cycle;FOXM1:transcription;CCNA2:regulation of cyclin dependent protein kinase activity;BUB1:protein amino acid phosphorylation;	KPNA2,TPX2;KIF23,KPNA2;KIF11,KPNA2;BUB1B,KPNA2;BUB1B,KIF23;BUB1B,CENPF;KIF23,TPX2;KIF11,KIF23;FOXM1,KIF23;CCNA2,KIF23;CENPF,TPX2;BUB1,TPX2;	0.661945	0.620337	0.637845	0.680284	0.525323	0.172233	0.415392	0.535213	0.602952	0.685482	0.657144	0.632344	0.399431	0.647288	0.691579	-0.0857399	0.66598	0.120053	0.0897889	0.638578	0.557939	0.614092	0.587932	0.559043	0.833642	0.682473	0.58542	0.442223	0.210407	0.362825	0.486337	0.377855
5962_1	31	30	0.23308	0.061181	TUBB:microtubule-based movement;PLK1:regulation of cell cycle;MCM4:DNA replication;CDKN3:regulation of cyclin dependent protein kinase activity;PFKP:glycolysis;MTHFD2:one-carbon compound metabolism;TCEB1:transcription;RANBP1:signal transduction;NOL5A:rRNA processing;HDAC2:transcription;TYMS:nucleobase, nucleoside, nucleotide and nucleic acid metabolism;TROAP:cell adhesion;TRIP13:transcription fro…	KIAA0101,TCEB1;CDKN3,TCEB1;CDKN3,RANBP1;BUB1,RANBP1;CDKN3,NME1;PFKP,PLK1;PFKP,RRM2;MCM4,PFKP;MCM4,SIAHBP1;MTHFD2,TYMS;HDGF,MTHFD2;AHCY,NOL5A;HDAC2,MCM4;HDAC2,TRIP13;MCM5,TUBB;GMPS,TUBB;H2AFZ,TUBB;MCM6,TUBB;HMGB1,TUBB;MCM4,TUBB;MCM7,TUBB;MCM3,TUBB;CDKN3,TUBB;SNRPE,TUBB;PPIH,TUBB;PTTG1,TUBB;NOL5A,PLK1;MTHFD2,PLK1;BRAF,PLK1;TROAP,TUBB;	0.439695	0.532609	0.400291	0.498129	0.523095	0.115904	0.293134	0.0692049	0.13976	0.370422	0.587692	0.474353	0.0422685	0.175458	0.517323	0.0690537	0.1192	0.300019	0.475635	0.339419	0.383951	0.259289	-0.0175853	0.153285	-0.0828728	0.519736	0.226965	0.300258	0.305432	0.277559	0.283776	0.110677
5687_0	6	5	0.16682	0.18632	MCM4:DNA replication;MTHFD2:one-carbon compound metabolism;PSMA5:ubiquitin-dependent protein catabolism;PGK1:gluconeogenesis;MCM7:DNA replication;HSP90AA2:null;	MCM4,PGK1;MCM4,PSMA5;MCM4,MTHFD2;MCM7,MTHFD2;HSP90AA2,MCM4;	0.458946	0.574735	0.448461	0.516208	0.514743	0.0566692	0.0165193	0.267883	0.000310772	0.2778	0.541752	0.436608	0.184255	0.182202	0.524479	0.192225	0.325466	0.424042	0.559371	0.184946	0.526988	0.370784	0.0237094	0.389798	-0.06722	0.529524	0.00849596	0.596191	0.251119	0.17831	0.168546	-0.0308842
5850_0	8	7	0.16122	0.28303	SQLE:electron transport;UBE2C:ubiquitin-dependent protein catabolism;PTTG1:DNA replication and chromosome cycle;MTHFD2:one-carbon compound metabolism;MAD2L1:cell cycle;KIAA0101:null;CCNA2:regulation of cyclin dependent protein kinase activity;AURKA:null;	MTHFD2,SQLE;MAD2L1,SQLE;PTTG1,SQLE;KIAA0101,SQLE;CCNA2,SQLE;SQLE,UBE2C;AURKA,SQLE;	0.253466	0.504582	0.278343	0.178649	0.528011	0.160321	0.341997	0.388666	0.430294	0.547477	0.632967	0.186901	0.160465	0.484071	0.41426	0.047187	-0.0661234	0.372385	0.42256	0.0367092	0.537428	0.226005	-0.0395643	0.286524	0.333551	0.379727	0.264152	0.291289	0.181888	0.538166	0.457412	-0.192171
5412_1	5	4	0.17366	0.43216	RPL15:protein biosynthesis;RPS6:protein biosynthesis;RPS3A:protein biosynthesis;RPS23:protein biosynthesis;RPL6:regulation of transcription, DNA-dependent;	RPL15,RPS6;RPL15,RPS23;RPL15,RPL6;RPL15,RPS3A;	0.533009	0.376356	0.567276	0.694112	0.681695	0.351347	0.515305	0.576945	0.331356	0.566712	0.631071	0.359739	0.523034	0.586268	0.669738	0.192632	0.906647	0.17895	0.606716	0.344119	0.121025	0.393238	0.107758	0.510446	0.599842	0.358368	0.44342	0.036317	0.338415	0.378141	0.05356	0.335705
5919_6	7	6	0.14744	0.3736	TSR1:rRNA processing;RPS3:protein biosynthesis;RPS13:protein biosynthesis;RPS10:protein biosynthesis;RPL34:protein biosynthesis;RPL29:protein biosynthesis;RPL11:protein biosynthesis;	RPS10,TSR1;RPL34,TSR1;RPS3,TSR1;RPL11,TSR1;RPS13,TSR1;RPL29,TSR1;	0.347762	0.412123	0.346301	0.563382	0.526267	0.336786	0.341544	0.0387935	0.101478	0.441138	0.373546	NaN	0.28895	0.0319051	0.72413	NaN	-0.27756	NaN	NaN	0.140617	0.399392	0.466864	0.260681	0.235657	0.66215	0.325495	0.389896	0.0247996	-0.0707864	-0.106627	0.134674	-0.125518
5169_0	8	7	0.17983	0.02494	PSMD11:null;TRIP13:transcription from RNA polymerase II promoter;UBE2C:ubiquitin-dependent protein catabolism;TXNRD1:signal transduction;TOP2A:DNA replication;FOXM1:transcription;CDC2:leading strand elongation;AURKA:null;	PSMD11,TRIP13;PSMD11,UBE2C;FOXM1,PSMD11;PSMD11,TOP2A;CDC2,PSMD11;AURKA,PSMD11;TRIP13,TXNRD1;	0.438983	0.502997	0.228494	0.439403	0.393199	-0.038581	-0.115229	0.0885895	0.197771	0.453653	0.494186	0.377067	0.124862	0.307933	0.388372	0.308153	0.284529	0.183382	0.512532	0.498799	-0.00829086	0.369938	0.36091	0.361876	0.592406	0.617048	0.0293032	-0.138638	-0.260333	-0.209275	-0.0770915	0.178644
5923_1	8	7	0.18538	0.26921	BYSL:cell adhesion;TEAD4:skeletal development;PTTG1:DNA replication and chromosome cycle;PLK1:regulation of cell cycle;MYBL2:regulation of cell cycle;MAPK13:regulation of translation;FOXM1:transcription;ACTL6A:regulation of cell growth;	BYSL,MYBL2;BYSL,PLK1;BYSL,MAPK13;BYSL,PTTG1;BYSL,FOXM1;BYSL,TEAD4;ACTL6A,BYSL;	0.177228	0.529902	0.228342	0.585621	0.590465	0.141564	0.0475244	0.379753	0.228227	0.462074	0.735074	0.562028	0.134363	0.411558	0.587518	NaN	0.135117	NaN	-0.166193	0.493072	0.39963	0.481487	0.107631	0.264177	0.289222	0.515558	0.0974897	0.0587394	0.267876	0.00357606	0.391795	0.193436
5875_4	6	5	0.21038	0.03218	ATP5H:ion transport;SNRPF:nuclear mRNA splicing, via spliceosome;PSMD11:null;TSR1:rRNA processing;PSMC5:protein catabolism;PSMB3:ubiquitin-dependent protein catabolism;	ATP5H,PSMC5;SNRPF,TSR1;PSMB3,PSMD11;ATP5H,PSMD11;ATP5H,SNRPF;	0.206411	0.234558	0.369449	0.622305	0.496846	-0.153074	0.43598	0.34277	0.298102	0.390137	0.371461	0.481941	0.349228	0.311871	0.489283	0.215589	0.414391	0.355613	0.565489	0.423679	0.235554	0.493423	0.022345	0.207174	0.559791	0.450026	0.359579	0.194667	0.143528	0.181197	0.0243049	0.15078
5875_5	6	5	0.19341	0.032275	IARS:protein biosynthesis;TINP1:null;TCEAL1:negative regulation of transcription from RNA polymerase II promoter;YWHAE:null;NDUFB3:mitochondrial electron transport, NADH to ubiquinone;CRI1:biological process unknown;	TCEAL1,TINP1;CRI1,TCEAL1;IARS,TINP1;IARS,YWHAE;IARS,NDUFB3;	0.417497	0.284936	0.384172	0.463275	0.409413	0.228391	0.417259	0.302244	0.242056	0.245332	0.273632	0.133434	0.24738	0.3355	0.438701	0.123204	0.192012	0.0407454	0.262318	0.333633	0.505713	0.421437	0.38744	0.498818	0.499364	0.484411	0.410339	-4.14e-05	0.22999	0.234019	0.400024	0.266164
5363_0	7	7	0.20277	0.078273	CSPG2:development;BGN:biological process unknown;THY1:null;PCOLCE:development;CDH11:ossification;RARRES2:retinoid metabolism;C1R:proteolysis and peptidolysis;	BGN,PCOLCE;RARRES2,THY1;CSPG2,THY1;CSPG2,PCOLCE;CDH11,CSPG2;BGN,CDH11;BGN,C1R;	0.293795	0.44801	0.544537	0.74538	0.636132	0.234903	0.476441	0.346149	0.267315	0.768831	0.74936	0.5719	0.0739214	0.572678	0.334428	0.152415	0.245238	0.0686955	0.368343	0.24888	0.17701	-0.0663431	0.19919	-0.0481621	0.051371	0.593971	0.110092	0.193288	0.0249231	0.237518	0.289377	0.0655548
4944_0	7	6	0.19757	0.10771	LRP1:double-strand break repair via homologous recombination;COL6A3:phosphate transport;SPARC:ossification;PHLDB1:null;GFPT2:fructose 6-phosphate metabolism;BMP1:cartilage condensation;AEBP1:skeletal development;	LRP1,PHLDB1;BMP1,COL6A3;GFPT2,LRP1;LRP1,SPARC;COL6A3,LRP1;AEBP1,LRP1;	0.471216	0.564417	0.587406	0.59094	0.493815	0.427257	-0.0279506	0.589468	0.412688	0.629588	0.718065	0.499676	0.183444	0.401258	-0.10815	-0.0644804	0.128176	0.200471	0.243736	-0.306286	0.0411067	-0.0877196	-0.0195658	-0.103651	-0.0399308	0.48998	0.11565	-0.0298294	-0.0249553	0.294645	-0.0778377	0.0704016
5383_0	10	9	0.20044	0.08167	SOX2:establishment and/or maintenance of chromatin architecture;MTHFD2:one-carbon compound metabolism;DTYMK:dTDP biosynthesis;UFD1L:null;SNRPE:spliceosome assembly;PPP4C:microtubule cytoskeleton organization and biogenesis;PHB:regulation of cell cycle;HMGB2:DNA replication;ENO1:gluconeogenesis;COX6A1:electron transport;	ENO1,MTHFD2;HMGB2,MTHFD2;DTYMK,MTHFD2;COX6A1,SOX2;DTYMK,UFD1L;DTYMK,SOX2;PPP4C,SOX2;SNRPE,SOX2;PHB,SOX2;	0.221283	0.409129	0.240824	0.56074	0.534829	0.0578658	0.18239	0.173104	0.166146	0.361452	0.552282	0.327882	0.058109	0.0914146	0.349036	0.16793	0.0764909	0.407144	0.515017	0.39844	0.370081	0.481953	0.0329343	0.344524	0.552565	0.504043	0.0458815	0.200139	0.395155	NaN	0.245175	0.0313744
5985_5	5	4	0.20048	0.072912	GNG11:signal transduction;GABARAPL1:protein targeting;CTGF:regulation of cell growth;COL4A2:phosphate transport;C1S:proteolysis and peptidolysis;	COL4A2,GNG11;C1S,GABARAPL1;CTGF,GNG11;CTGF,GABARAPL1;	0.163376	0.285817	0.0679225	0.671738	0.173232	-0.298613	0.412536	0.306589	0.180391	0.356073	0.550467	0.359801	0.408563	0.319926	0.379885	NaN	0.0691702	-0.00654718	0.0831357	0.171795	0.0337886	0.662561	0.172123	0.227441	0.625839	0.408799	-0.0788497	0.54894	NaN	NaN	NaN	-0.00157408
5934_10	5	4	0.21006	0.026302	TMEM106C:null;PXMP3:peroxisome organization and biogenesis;RFC3:DNA replication;HIP2:regulation of transcription, DNA-dependent;C17orf75:null;	PXMP3,RFC3;C17orf75,TMEM106C;PXMP3,TMEM106C;HIP2,TMEM106C;	0.354822	0.38366	0.428564	0.4739	0.39867	0.319962	0.41102	0.285771	0.253931	0.332836	0.414805	0.209962	0.103067	0.130619	0.373521	0.341048	0.0563016	0.174385	0.405897	0.452399	0.341153	0.441575	0.292802	0.376116	0.364428	0.448908	0.286384	0.211106	0.129412	0.0874942	0.201624	0.150022
5837_1	9	8	0.19831	0.095611	FDPS:cholesterol biosynthesis;GART:purine nucleotide biosynthesis;ATP5J2:ATP biosynthesis;SSBP1:DNA replication;RPN1:protein amino acid glycosylation;NUP205:protein-nucleus import, docking;MSH2:removal of nonhomologous ends;MCM6:DNA replication;C10orf7:cell cycle arrest;	GART,MCM6;GART,MSH2;FDPS,RPN1;C10orf7,FDPS;FDPS,GART;FDPS,SSBP1;ATP5J2,FDPS;ATP5J2,NUP205;	0.200543	0.45767	0.265321	0.533894	0.384626	-0.125829	0.35584	0.0527029	0.102415	0.354624	0.533257	0.505762	0.428348	0.270861	0.371265	0.123335	0.345671	0.166735	0.452693	0.430511	0.436551	0.425226	0.324368	0.405808	0.557485	0.405797	0.330154	0.170466	0.196512	0.0549573	0.0580281	0.122032
4800_0	6	5	0.17707	0.32205	PDGFRL:null;PTRF:transcription;LRRC15:null;THY1:null;NNMT:null;CDH11:ossification;	LRRC15,PDGFRL;CDH11,LRRC15;PDGFRL,THY1;PDGFRL,PTRF;NNMT,PTRF;	0.17671	0.391588	0.181005	0.652321	0.460464	0.34765	0.337738	0.591332	0.432427	0.698112	0.619304	0.52488	-0.0358548	0.431592	0.191541	NaN	0.115951	0.167661	0.260613	0.473824	0.140265	0.160872	-0.0507066	0.128046	0.0112876	0.316528	0.25925	-0.128151	-0.0103157	-0.302967	-0.0269458	-0.0453326
5204_0	11	10	0.19886	0.080985	CKS2:regulation of cyclin dependent protein kinase activity;UBE2C:ubiquitin-dependent protein catabolism;TPX2:mitosis;TOP2A:DNA replication;PTTG1:DNA replication and chromosome cycle;MAD2L1:cell cycle;KIF23:mitotic spindle elongation;DLG7:cell-cell signaling;CDKN3:regulation of cyclin dependent protein kinase activity;CCNA2:regulation of cyclin dependent protein kinase activity;AURKA:null;	CKS2,DLG7;CKS2,TPX2;CCNA2,CKS2;AURKA,CKS2;CKS2,UBE2C;CKS2,TOP2A;CKS2,KIF23;CKS2,PTTG1;CKS2,MAD2L1;CDKN3,CKS2;	0.660092	0.694476	0.638207	0.569466	0.653197	0.219039	0.494363	-0.141113	0.117528	0.654218	0.776081	0.550421	0.203983	0.636134	-0.117968	0.0626891	0.55898	0.444388	0.38196	0.539561	0.570763	0.581233	0.548238	0.508472	0.770922	0.647473	0.615678	0.305331	0.430651	0.332869	0.410641	0.249898
6033_3	6	5	0.1922	0.14401	EIF3S4:protein biosynthesis;POLR2E:transcription;FARSLA:protein biosynthesis;DHPS:protein biosynthesis;CDC37:regulation of cyclin dependent protein kinase activity;ATP5D:ion transport;	EIF3S4,FARSLA;DHPS,EIF3S4;EIF3S4,POLR2E;CDC37,EIF3S4;ATP5D,EIF3S4;	0.468408	0.318785	0.539507	0.663343	0.598391	0.403172	0.687453	0.292512	0.456818	0.270319	0.502813	0.385635	0.510334	0.529675	0.687462	NaN	0.746522	NaN	-0.146866	0.636483	0.421269	0.642401	0.224374	0.439996	0.641448	0.448356	0.403714	0.187183	0.236666	-0.108691	NaN	0.216596
6033_2	4	5	0.16832	0.21301	HLA-DRB1:immune response;HLA-DPA1:immune response;HLA-DQB1:immune response;HLA-DMA:immune response;	HLA-DMA,HLA-DPA1;HLA-DPA1,HLA-DQB1;HLA-DQB1,HLA-DRB1;HLA-DPA1,HLA-DRB1;HLA-DMA,HLA-DRB1;	0.780283	0.761093	0.878161	0.712865	0.795612	0.713968	0.54285	0.490434	0.661495	0.422819	0.887433	0.709689	0.315021	0.52339	0.903841	0.0400569	0.400774	0.498702	0.533096	0.523061	0.548357	0.150019	NaN	0.147639	0.102966	0.656696	0.0177346	NaN	NaN	NaN	NaN	0.0747454
5669_0	5	4	0.19239	0.060057	FLJ10803:null;TRAM1:protein targeting;PSME3:null;PSMD11:null;MAD2L1:cell cycle;	FLJ10803,TRAM1;FLJ10803,PSME3;FLJ10803,PSMD11;FLJ10803,MAD2L1;	0.445845	0.538738	0.372387	0.375561	0.550178	0.425681	0.470638	0.00875642	0.143757	0.310581	0.331885	NaN	0.226294	0.23038	0.392412	NaN	0.187575	NaN	-0.42747	0.348992	0.315817	0.349767	0.0610567	0.447192	-0.0928862	0.577369	-0.00487746	0.177659	0.0329861	0.266885	0.0588126	0.0195715
5996_7	6	5	0.21826	0.038106	C1S:proteolysis and peptidolysis;PTRF:transcription;GNG11:signal transduction;CDH5:cell adhesion;ANTXR1:null;AKAP12:protein targeting;	AKAP12,GNG11;C1S,GNG11;C1S,PTRF;C1S,CDH5;ANTXR1,PTRF;	0.146563	0.45137	0.318002	0.654269	0.492095	0.41533	0.413557	0.419299	0.328511	0.499641	0.469362	0.343837	0.192798	0.220692	0.317696	0.248781	0.2248	0.211256	0.118639	0.132607	0.217807	0.625029	0.187183	0.281343	0.661766	0.327107	0.00515043	0.0522565	0.172979	0.15937	-0.00821013	-0.127783
5234_1	5	4	0.20445	0.078981	PSME3:null;THAP11:null;NDUFS1:electron transport;CLTB:intracellular protein transport;BUB3:mitosis;	CLTB,PSME3;NDUFS1,PSME3;BUB3,PSME3;PSME3,THAP11;	0.298718	0.399689	0.370109	0.461909	0.492906	0.414906	0.285191	0.0260919	0.0563152	0.474317	0.377172	0.37896	0.224146	-0.0466694	0.522727	0.288361	0.0165703	0.0499416	0.390846	0.565482	0.524342	0.370613	0.152194	0.282857	0.436311	0.484455	0.176265	NaN	NaN	NaN	NaN	0.17132
5754_0	32	33	0.22822	0.09143	XX-FW81657B9.4:null;EIF3S4:protein biosynthesis;BYSL:cell adhesion;CCNI:spermatogenesis;POP7:rRNA processing;ATP6V1F:ion transport;ARF5:intracellular protein transport;ZNF593:negative regulation of transcription from RNA polymerase II promoter;UPF1:null;SNRPC:RNA splicing;IRAK1:protein amino acid phosphorylation;ZNF212:transcription;UQCRB:electron transport;TIMM17B:protein-mitochondrial targeting…	IDH3G,XX-FW81657B9.4;STRA13,XX-FW81657B9.4;IRAK1,XX-FW81657B9.4;ADRM1,XX-FW81657B9.4;CCNI,UQCRB;CCNI,LYPLA1;CCNI,COX6C;ARHGDIA,EIF3S4;FARSLA,UPF1;RUVBL2,XX-FW81657B9.4;XX-FW81657B9.4,ZNF593;LTBP4,XX-FW81657B9.4;MRPS12,XX-FW81657B9.4;EIF3S4,ZNF593;EIF3S4,NOC2L;EIF3S4,RNF126;EIF3S4,NDUFA7;BYSL,SIAHBP1;BYSL,SNRPC;ATP6V1F,XX-FW81657B9.4;SNRPC,XX-FW81657B9.4;NME1,XX-FW81657B9.4;TIMM17B,XX-FW81657B9.4;…	0.291796	0.354774	0.421441	0.47049	0.421874	0.298448	0.504653	0.210696	0.125933	0.339521	0.492012	0.376312	0.254899	0.254574	0.566194	0.196136	0.335795	0.101683	-0.252276	0.491446	0.287823	0.574176	0.124228	0.251253	0.535491	0.273879	0.329171	0.0883126	0.101374	0.115246	0.0660123	0.0918844
5941_2	7	6	0.19691	0.19543	TSPAN4:protein complex assembly;AGRN:signal transduction;SHC1:activation of MAPK;NNMT:null;LAMA5:regulation of cell adhesion;HSPG2:null;ADAM15:cell-matrix adhesion;	AGRN,SHC1;ADAM15,AGRN;AGRN,LAMA5;NNMT,TSPAN4;SHC1,TSPAN4;HSPG2,TSPAN4;	0.185677	0.17607	0.453256	0.5771	0.487619	0.397413	0.432741	0.190132	0.137054	0.420653	0.420101	0.22576	0.401231	0.229253	0.476228	-0.040772	-0.150629	0.0469742	0.41445	0.339752	0.0476603	0.733481	0.0893032	0.451036	0.445708	0.275657	0.292457	0.0374318	0.241534	0.397506	0.0650405	-0.0436187
5992_2	9	8	0.20739	0.099481	RCD-8:biological process unknown;SKIV2L:regulation of translation;C20orf14:spliceosome assembly;SH2B:intracellular signaling cascade;SFRS14:nuclear mRNA splicing, via spliceosome;RUTBC1:null;RBM10:biological process unknown;GNL1:signal transduction;BAT3:null;	RCD-8,SKIV2L;GNL1,SKIV2L;BAT3,RCD-8;C20orf14,RCD-8;C20orf14,RBM10;RCD-8,RUTBC1;RCD-8,SH2B;RCD-8,SFRS14;	0.379048	0.130532	0.511574	0.35309	0.674591	0.393093	0.440227	0.0982484	0.288132	0.185103	0.661249	0.278882	0.296863	0.254522	0.460303	0.0701948	0.216097	0.0216196	0.342542	0.400775	0.285199	0.519394	0.142668	0.389303	0.238855	0.207991	0.0908109	0.221903	0.191751	0.265565	0.292879	0.163257
6014_3	5	4	0.20766	0.20924	BCL7B:null;TIMM17B:protein-mitochondrial targeting;TAF6:G1-specific transcription in mitotic cell cycle;POLD2:DNA replication;ECHS1:generation of precursor metabolites and energy;	BCL7B,TIMM17B;BCL7B,TAF6;BCL7B,ECHS1;BCL7B,POLD2;	0.422552	0.55599	0.355056	0.484556	0.432779	0.349262	0.466467	0.24342	0.0874145	0.250683	0.52377	0.47765	0.197259	0.350815	0.400886	0.202431	0.240249	0.315147	0.485981	0.467814	0.370646	0.240976	-0.0128505	0.342826	-0.127275	0.429507	0.27869	0.23083	0.182271	0.437472	0.243213	0.176089
5633_0	30	36	0.21782	0.11837	LUM:visual perception;PECAM1:cell motility;OLFML2B:null;LRRC15:null;ISLR:cell adhesion;C1S:proteolysis and peptidolysis;THY1:null;THBS2:cell adhesion;FBLN2:cell adhesion;FBLN1:chitin metabolism;COL6A3:phosphate transport;COL11A1:cartilage condensation;CDH11:ossification;C1R:proteolysis and peptidolysis;AEBP1:skeletal development;TNFAIP6:inflammatory response;GJA1:transport;DOC1:biological process…	LRRC15,LUM;COL6A3,LRRC15;COL5A2,LRRC15;SPARC,TNFAIP6;COL5A2,TNFAIP6;AEBP1,LRRC15;C1S,THY1;C1S,THBS2;BGN,C1S;LRRC32,THBS2;FBLN1,OLFML2B;CDH11,OLFML2B;OLFML2B,PDGFRL;NID2,OLFML2B;COL11A1,COL1A2;C1R,LRP1;LUM,THY1;FBLN2,LUM;COL6A3,FBLN1;AEBP1,DOC1;DOC1,FBLN2;CDH11,ISLR;CDH11,FBLN2;ISLR,THY1;ISLR,THBS2;FBLN1,ISLR;GJA1,LUM;COL6A3,GJA1;COL11A1,LUM;AEBP1,COL11A1;PECAM1,SPARCL1;C1R,MYLK;C1S,PECAM1;C1R,PEC…	0.273784	0.438885	0.466992	0.605067	0.660796	0.272817	0.184425	0.371914	0.518419	0.619177	0.63201	0.346933	0.260582	0.485015	0.421819	0.0128194	0.102531	0.103183	0.173732	-0.0241318	0.0528328	0.0433215	0.00750879	0.0902127	0.0497669	0.527495	-0.0690651	0.00278194	-0.0311981	0.102658	0.125369	0.0479313
5955_6	5	4	0.18712	0.1912	TOM1L1:intracellular protein transport;TMEM106C:null;ZNHIT3:null;SMG7:null;RAD17:DNA damage checkpoint;	SMG7,TMEM106C;RAD17,TOM1L1;TMEM106C,TOM1L1;TOM1L1,ZNHIT3;	0.58786	0.362931	0.394262	0.517292	0.352641	0.38773	0.512261	0.269476	0.265189	0.480299	0.367455	0.493663	-0.0445849	0.167924	0.321005	0.281897	-0.039304	0.170317	-0.208756	0.394551	0.169192	0.379494	0.1616	0.337544	0.389665	0.409194	0.0858177	0.521851	-0.0658938	0.21178	0.298712	-0.103047
5955_4	7	6	0.20903	0.13445	IPO8:protein-nucleus import, docking;SOX2:establishment and/or maintenance of chromatin architecture;SOD1:age-dependent response to reactive oxygen species during chronological cell aging;RAE1:mRNA-nucleus export;NUBP2:null;NDUFB6:mitochondrial electron transport, NADH to ubiquinone;GLO1:carbohydrate metabolism;	IPO8,SOD1;IPO8,NDUFB6;IPO8,NUBP2;GLO1,SOX2;RAE1,SOX2;IPO8,SOX2;	0.276582	0.372807	0.392728	0.495213	0.5909	0.260805	0.357846	0.109118	-0.0541748	0.356456	0.480035	0.473588	-0.130563	-0.00677519	0.321358	0.174853	-0.0520915	0.256532	0.126713	0.430103	0.37715	0.527511	0.23731	0.46369	0.490076	0.432307	0.352273	0.204057	0.235612	0.360689	0.467433	-0.0406335
5687_1	5	4	0.1694	0.36091	FDPS:cholesterol biosynthesis;TRIP13:transcription from RNA polymerase II promoter;TAGLN2:null;NUDT1:DNA repair;MYBL2:regulation of cell cycle;	FDPS,TRIP13;FDPS,NUDT1;FDPS,TAGLN2;FDPS,MYBL2;	0.359237	0.550993	0.300263	0.480135	0.357	0.0603976	0.102215	NaN	NaN	0.508549	0.602673	0.543615	0.240749	0.31115	0.0382968	0.0579988	0.453938	0.029551	0.438404	0.393091	0.202215	0.508242	0.258597	0.382057	0.0109047	0.195329	0.237553	0.393774	0.269582	0.183645	0.310392	-0.283868
5544_1	7	6	0.2021	0.094506	IFRD2:cell proliferation;SLC29A2:nucleobase, nucleoside, nucleotide and nucleic acid metabolism;SLC16A5:transport;RPL29:protein biosynthesis;PA2G4:proteolysis and peptidolysis;LARS2:protein biosynthesis;ENTPD6:null;	IFRD2,LARS2;IFRD2,SLC29A2;IFRD2,RPL29;PA2G4,SLC29A2;ENTPD6,SLC16A5;RPL29,SLC16A5;	0.305576	0.459939	0.307144	0.495724	0.494133	0.274952	0.362685	0.338787	0.298064	0.329424	0.427474	0.247391	0.0563019	0.126448	0.362058	0.0860859	-0.185734	-0.0401948	0.372576	0.408732	0.411305	0.566669	0.0884496	0.483782	0.612678	0.407482	0.468611	0.111296	0.10919	-0.297842	-0.0771496	-0.0336375
5544_0	26	25	0.20172	0.1786	ATP5G2:ion transport;MAPK1:protein amino acid phosphorylation;UQCRQ:null;RPS23:protein biosynthesis;RPL30:rRNA processing;NOL3:nuclear mRNA splicing, via spliceosome;SNRPF:nuclear mRNA splicing, via spliceosome;SNAP25:neurotransmitter uptake;SEMG2:sexual reproduction;RPSA:protein biosynthesis;RPS3:protein biosynthesis;RPS15A:protein biosynthesis;RPS13:protein biosynthesis;RPL6:regulation of trans…	MAPK1,RPS3;MAPK1,RPS23;MAPK1,RPL6;NOL3,RPL30;NOL3,SEMG2;ATP5G2,RPSA;ATP5G2,SNAP25;ATP5G2,RPL36AL;ATP5G2,RPS23;ATP5G2,RPS13;ATP5G2,RPL11;ATP5G2,FCGBP;ATP5G2,RPL34;ATP5G2,RPL32;ATP5G2,RPL30;ATP5G2,NME1-NME2;ATP5C1,ATP5G2;CLTB,UQCRQ;ATP5G2,SNRPF;ATP5G2,PSMB6;ATP5G2,COPS7A;ATP5G2,UQCRQ;ATP5G2,COX6A1;MAPK1,RPS15A;IGBP1,MAPK1;	0.423624	0.331816	0.486007	0.55259	0.477015	0.234966	0.432711	0.125976	0.261761	0.318863	0.404261	0.342361	-0.021438	0.0251683	0.446103	0.244096	0.0213674	0.280799	0.490961	0.364177	0.405652	0.582437	0.128241	0.414088	0.753289	0.284069	0.467094	-0.103443	-0.0361832	-0.0809441	-0.0663986	0.0463036
5544_3	5	4	0.18033	0.20045	POLR2E:transcription;LTBP4:regulation of cell growth;GABRB1:ion transport;ZNF593:negative regulation of transcription from RNA polymerase II promoter;AES:transcription;	LTBP4,ZNF593;LTBP4,POLR2E;GABRB1,POLR2E;AES,GABRB1;	0.234711	0.347518	0.42985	0.447577	0.474543	0.333534	0.456164	0.0331553	0.260881	0.318496	0.510178	0.300924	0.0111277	-0.0574254	0.510877	0.156606	-0.00821827	0.0817865	0.439072	0.467031	0.311325	0.724541	0.132874	0.444213	0.635964	0.373249	0.423961	0.276804	0.0975476	-0.0251044	0.147279	0.129522
5544_2	5	4	0.20806	0.13807	MCF2L:electron transport;SUMO2:protein modification;LDHA:tricarboxylic acid cycle intermediate metabolism;H2AFY:nucleosome assembly;CTDSP2:biological process unknown;	MCF2L,SUMO2;CTDSP2,MCF2L;H2AFY,MCF2L;LDHA,MCF2L;	0.410478	0.0903417	0.160792	0.590667	0.525248	0.30473	0.437707	0.00477718	0.144756	0.0661396	0.516329	0.239216	0.0454761	-0.0728458	0.414669	-0.0112838	-0.10559	0.08914	0.482652	0.376671	0.479521	0.518685	0.227301	0.438888	0.435543	0.267751	0.481664	NaN	NaN	NaN	-0.0521976	-0.100595
5901_0	5	4	0.16062	0.26521	LSM7:nuclear mRNA splicing, via spliceosome;FAU:protein biosynthesis;RPL32:protein biosynthesis;POLR2E:transcription;BAD:induction of apoptosis;	FAU,POLR2E;LSM7,RPL32;FAU,LSM7;BAD,LSM7;	0.338878	0.410645	0.304725	0.444632	0.453525	-0.1068	0.420563	0.233631	0.296555	0.251979	0.115179	NaN	0.349042	0.42737	0.0741659	0.252571	0.351977	0.295296	0.417649	-0.0479603	0.167046	0.647198	-0.0222651	0.26611	0.655427	0.218901	0.327809	-0.260726	0.275377	-0.043073	0.233569	0.232876
5917_2	5	4	0.13202	0.38732	HIST1H3D:nucleosome assembly;HIST1H2BJ:nucleosome assembly;HIST1H2BD:nucleosome assembly;HIST1H2AM:null;HIST1H2AC:nucleosome assembly;	HIST1H2BJ,HIST1H3D;HIST1H2BD,HIST1H3D;HIST1H2AM,HIST1H3D;HIST1H2AC,HIST1H3D;	NaN	0.587958	NaN	0.611374	NaN	NaN	0.143725	NaN	NaN	0.614531	0.617744	NaN	0.171494	0.557158	NaN	-0.039829	0.757924	NaN	0.203843	NaN	0.627791	0.268187	NaN	0.00495149	0.405566	0.133681	0.189789	NaN	0.34533	-0.025256	0.138724	0.129351
5342_0	5	5	0.20693	0.13978	RCD-8:biological process unknown;DDB1:glycolysis;CHD4:chromatin assembly or disassembly;ACIN1:apoptosis;KIAA0963:null;	DDB1,RCD-8;CHD4,DDB1;ACIN1,RCD-8;KIAA0963,RCD-8;ACIN1,CHD4;	0.249498	0.104481	0.40201	0.457469	0.59611	0.233674	-0.102599	0.217215	-0.333578	0.239194	0.559499	0.297899	0.118043	0.0748472	0.487817	0.238181	0.00220195	0.247757	0.452209	0.40318	0.396564	0.689718	0.122176	0.441795	0.32698	0.285162	0.196618	NaN	NaN	NaN	NaN	0.277555
5577_1	6	5	0.17796	0.2314	CSPG2:development;POSTN:skeletal development;COL6A3:phosphate transport;MFAP2:null;LUM:visual perception;BGN:biological process unknown;	COL6A3,MFAP2;CSPG2,LUM;CSPG2,POSTN;COL6A3,CSPG2;BGN,POSTN;	0.291094	0.227471	0.672484	0.725677	0.760978	0.308148	0.330974	0.423854	0.184812	0.780387	0.878374	0.605582	-0.119217	0.581191	0.66494	0.0201867	0.163941	0.206807	0.356807	0.00580162	0.0393812	-0.0236739	NaN	-0.0789383	-0.0627776	0.575546	-0.134308	-0.0339571	0.150424	NaN	NaN	0.058183
5782_0	32	33	0.21501	0.030872	ENO1:gluconeogenesis;TXNL4A:spliceosome assembly;SNRPC:RNA splicing;PGK1:gluconeogenesis;NME1:GTP biosynthesis;COX7C:electron transport;ATP5G3:generation of precursor metabolites and energy;APEX1:base-excision repair;SNRPF:nuclear mRNA splicing, via spliceosome;SLC25A5:transport;PSMD11:null;PRNPIP:null;POLD2:DNA replication;NIPSNAP1:null;MRPL12:protein biosynthesis;MCM6:DNA replication;LSM3:nucle…	NME1,SOD1;LSM3,PSMD11;LSM3,NME1;ATP5G3,SNRPF;ATP5G3,NME1;ENO1,MRPL12;ENO1,SNRPC;ENO1,ETFA;ENO1,MCM6;ENO1,POLR2F;NIPSNAP1,SLC25A5;COX7C,H2AFY;COX7C,SLC25A5;POLD2,PRNPIP;SNRPC,TXNL4A;RPS21,TXNL4A;COX7C,TXNL4A;RPS16,TXNL4A;SNRPC,VDAC5P;COX7C,PSMA2;PRNPIP,SNRPC;FAU,MRPL12;APEX1,FAU;APEX1,NIPSNAP1;APEX1,MAPK1;NME1,PGK1;MCM6,PGK1;PGK1,SNRPF;DBI,PGK1;CKS1B,SQLE;CKS1B,PSMD11;POLD2,SLC25A1;ATP5G3,PCBD1;	0.311293	0.443902	0.356507	0.504087	0.512258	0.22625	0.222074	0.18495	-0.00418354	0.418611	0.422699	0.374464	0.269477	0.199508	0.392202	0.254119	0.24673	0.261712	0.516321	0.368126	0.3661	0.513885	0.245318	0.267142	0.680078	0.436112	0.305253	0.277756	0.297884	0.197437	0.26514	0.0367542
5782_3	5	4	0.19247	0.1048	CXCL6:RNA-dependent DNA replication;YWHAQ:regulation of cell cycle;UBE2D3:ubiquitin cycle;PTGES3:telomere maintenance;DTYMK:dTDP biosynthesis;	CXCL6,DTYMK;CXCL6,YWHAQ;CXCL6,PTGES3;CXCL6,UBE2D3;	0.224365	0.379667	NaN	0.591562	NaN	NaN	0.333325	-0.00669229	0.0333015	0.49933	0.336523	NaN	0.104228	0.0273569	NaN	0.275102	-0.035735	0.14657	0.506393	NaN	0.483772	0.296835	NaN	0.26392	0.624042	0.519367	0.398096	NaN	NaN	NaN	-0.0225422	-0.00500269
5899_1	7	6	0.19275	0.13925	COG4:retrograde transport, vesicle recycling within Golgi;TBC1D8:circulation;SMARCC1:chromatin assembly or disassembly;RPS15A:protein biosynthesis;MAP2K7:protein amino acid phosphorylation;KLKB1:proteolysis and peptidolysis;EIF3S6:protein biosynthesis;	SMARCC1,TBC1D8;EIF3S6,SMARCC1;COG4,KLKB1;COG4,TBC1D8;COG4,RPS15A;COG4,MAP2K7;	0.590319	0.445477	0.540324	0.381887	0.392068	0.596293	0.215028	0.370192	0.135342	0.554978	0.197138	NaN	0.0937221	-0.000714037	0.807485	0.306277	-0.0073795	0.528513	0.598576	0.34419	0.512911	0.443519	0.27399	0.181337	0.0931711	0.259177	0.540379	0.230067	0.0672857	-0.0411654	0.105471	0.0425782
5960_1	5	4	0.18109	0.36824	GCS1:carbohydrate metabolism;SUPT5H:negative regulation of transcription from RNA polymerase II promoter;RCD-8:biological process unknown;IRAK1:protein amino acid phosphorylation;ADAM15:cell-matrix adhesion;	GCS1,RCD-8;GCS1,IRAK1;GCS1,SUPT5H;ADAM15,GCS1;	0.446124	0.268272	0.504383	0.352019	0.592827	0.32218	0.646156	0.325345	0.209091	0.334237	0.578985	0.487495	0.398918	0.358874	0.349579	0.268456	0.237818	0.140773	-0.0256802	0.322648	-0.0128975	0.687022	-0.0513205	0.323683	0.358195	0.0161322	-0.00697136	0.0927178	0.486563	0.560953	0.12647	0.217886
5811_4	5	4	0.19518	0.18852	FLOT1:null;SLC4A2:anion transport;SKIV2L:regulation of translation;GNL1:signal transduction;DAXX:transcription;	FLOT1,SLC4A2;FLOT1,GNL1;DAXX,FLOT1;FLOT1,SKIV2L;	0.278677	0.316687	0.410589	0.468369	0.484771	0.328168	0.0457072	0.237546	0.14135	0.314038	0.253052	0.470223	-0.00100709	0.329405	0.527404	0.327583	0.235113	0.394344	0.421281	0.466169	0.468757	0.489722	-0.0255839	0.378528	0.441953	0.34437	0.39887	0.162673	0.230477	0.405595	0.379091	-0.122907
5784_1	5	4	0.20275	0.033814	PRG1:null;MAF:transcription;HLA-DPB1:immune response;HLA-DPA1:immune response;CD163:antimicrobial humoral response (sensu Vertebrata);	HLA-DPA1,PRG1;HLA-DPB1,PRG1;CD163,PRG1;MAF,PRG1;	0.484106	-0.317302	0.324751	0.631415	0.549221	0.480574	0.30969	0.388028	0.486432	0.504185	0.685152	0.295901	0.418721	0.547232	0.65127	NaN	0.106933	0.141897	0.0505882	-0.207518	0.0453314	0.173631	-0.0662524	-0.0550585	0.141957	0.42454	0.014029	NaN	NaN	NaN	NaN	0.091526
5856_1	5	4	0.17281	0.35698	STRA13:null;POLR2E:transcription;ZNF593:negative regulation of transcription from RNA polymerase II promoter;SLC4A2:anion transport;PPP4C:microtubule cytoskeleton organization and biogenesis;	PPP4C,STRA13;SLC4A2,STRA13;POLR2E,ZNF593;POLR2E,STRA13;	-0.0214382	0.22058	0.424722	0.423925	0.218309	0.22337	0.529708	0.427144	0.0060427	0.186691	0.444928	0.435071	0.313957	0.272573	0.423542	0.0355049	0.234787	-0.0140573	0.490287	0.311139	0.444277	0.641161	0.0890945	0.415007	0.656708	0.438292	0.17737	0.0225055	-0.0802044	0.0363697	0.226799	0.267421
5690_0	29	38	0.22122	0.17172	THY1:null;NID2:cell-matrix adhesion;PHLDB1:null;THBS2:cell adhesion;PTRF:transcription;IGFBP7:regulation of cell growth;CSPG2:development;COL6A3:phosphate transport;PCOLCE:development;HSPG2:null;FBLN2:cell adhesion;COL1A2:skeletal development;ANTXR1:null;AEBP1:skeletal development;SPARC:ossification;LOXL2:protein modification;COL4A2:phosphate transport;SERPINH1:protein folding;POSTN:skeletal deve…	LOXL2,THBS2;COL11A1,THBS2;NID2,POSTN;NID2,SPARC;COL5A2,NID2;COL1A2,NID2;NID2,THBS2;AEBP1,NID2;COL4A2,THY1;LOXL2,THY1;PCOLCE,PTRF;PTRF,THY1;SERPINH1,THY1;ANTXR1,THY1;ANTXR1,CSPG2;COL6A3,PHLDB1;ANTXR1,COL6A3;PCOLCE,THBS2;OLFML2B,THY1;LRRC32,THY1;HSPG2,THY1;HSPG2,PCOLCE;IGFBP7,THY1;COL6A3,IGFBP7;COL3A1,IGFBP7;IGFBP7,LUM;AEBP1,ISLR;AEBP1,CSPG2;COL1A2,LRRC15;CTGF,FBLN2;MFAP4,PHLDB1;PHLDB1,SPARC;CSPG2,…	0.326353	0.460383	0.456656	0.714727	0.539889	0.420354	0.411106	0.507715	0.50548	0.651468	0.701684	0.450033	0.145031	0.498581	0.619162	0.0213609	0.0241258	0.144271	0.299342	0.123934	0.110519	0.108927	0.0587356	-0.046623	-0.00066902	0.394226	0.0877953	0.0612574	0.0733702	0.0591646	-0.100165	0.025856
5630_1	5	4	0.16382	0.30473	TAF6:G1-specific transcription in mitotic cell cycle;POP7:rRNA processing;TUBG1:meiotic spindle organization and biogenesis;POLR2J:transcription;POLD1:DNA replication;	POLR2J,TAF6;TAF6,TUBG1;POP7,TAF6;POLD1,POP7;	0.375274	0.40905	0.446051	0.551635	0.40517	0.196498	0.555334	0.287638	0.228826	0.505519	0.419739	0.317958	0.158055	0.248447	0.707746	0.382057	0.0359505	0.00434972	0.532186	0.558823	0.33744	0.435049	0.168105	0.201025	0.336168	0.473523	0.404888	0.0918618	0.205994	0.403683	0.219349	0.0288343
5993_6	6	5	0.21464	0.10392	LOC126208:null;IRF3:transcription;ZNF593:negative regulation of transcription from RNA polymerase II promoter;POLD1:DNA replication;NR1H2:transcription;F25965:null;	LOC126208,POLD1;IRF3,LOC126208;LOC126208,ZNF593;LOC126208,NR1H2;F25965,IRF3;	0.308872	0.32951	0.512163	0.400935	0.650289	0.30142	0.527754	0.289447	0.197606	0.27137	0.519872	0.199899	-0.0118322	0.369301	0.51812	0.0175347	0.211457	NaN	-0.126954	0.377481	0.292121	0.47007	0.240614	0.38359	0.232401	0.309238	0.352455	0.210248	0.0502989	0.25756	0.12932	0.194825
5471_0	21	24	0.19931	0.13883	KPNA2:regulation of DNA recombination;RRM1:DNA replication;PLK1:regulation of cell cycle;CNAP1:cell cycle;CKS1B:cell cycle;KIF23:mitotic spindle elongation;KIAA0101:null;FOXM1:transcription;E2F1:regulation of cell cycle;CDC2:leading strand elongation;USP1:DNA repair;UBE2C:ubiquitin-dependent protein catabolism;TOPBP1:DNA replication and chromosome cycle;TOP2A:DNA replication;PTTG1:DNA replication…	KPNA2,UBE2C;KPNA2,TOP2A;CDC2,KPNA2;KPNA2,PLK1;CCNA2,KPNA2;AURKA,KPNA2;KIF23,PLK1;RRM1,TOPBP1;CKS1B,RRM1;CKS1B,KIF23;KPNA2,PTTG1;CDKN3,KPNA2;KPNA2,MAD2L1;FOXM1,KPNA2;CKS1B,KPNA2;BUB1,KPNA2;CNAP1,PLK1;CNAP1,KPNA2;CNAP1,FOXM1;CDC2,RRM1;E2F1,MCM7;E2F1,KIAA0101;RRM1,USP1;KIAA0101,RRM1;	0.629579	0.64125	0.551195	0.619654	0.654027	0.146596	0.319545	0.214086	0.285501	0.630087	0.728024	0.55223	0.217954	0.411344	0.785261	0.173161	0.496173	0.410679	0.450857	0.538911	0.451665	0.506216	0.509495	0.385432	0.670266	0.7128	0.547896	0.382181	0.346061	0.257151	0.368142	0.244804
5846_0	8	7	0.20121	0.050346	MTHFD2:one-carbon compound metabolism;FDPS:cholesterol biosynthesis;SSR2:cotranslational protein-membrane targeting;PFKP:glycolysis;NDUFS1:electron transport;MDH1:glycolysis;ETFA:electron transport;ATP5G3:generation of precursor metabolites and energy;	MDH1,MTHFD2;MTHFD2,NDUFS1;ATP5G3,MTHFD2;ETFA,MTHFD2;FDPS,PFKP;FDPS,SSR2;FDPS,MTHFD2;	0.103715	0.441015	0.341929	0.532008	0.478776	0.188299	0.285065	0.273153	0.278995	0.391429	0.561335	0.410115	0.282767	0.336164	-0.295402	0.0284053	0.274838	0.226604	0.433252	0.418421	0.468132	0.497594	0.145264	0.254423	0.499115	0.442236	0.101645	0.0724832	0.135663	0.214917	0.174242	0.170624
5942_2	7	6	0.20811	0.060918	SMARCC1:chromatin assembly or disassembly;RPS21:protein biosynthesis;RPL34:protein biosynthesis;RPL32:protein biosynthesis;RPL30:rRNA processing;RPL29:protein biosynthesis;IGBP1:response to biotic stimulus;	IGBP1,SMARCC1;RPL30,SMARCC1;RPS21,SMARCC1;RPL29,SMARCC1;RPL34,SMARCC1;RPL32,SMARCC1;	0.555215	0.525631	0.412775	0.508506	0.261656	0.439293	0.272133	0.145764	0.224555	0.395503	-0.000899569	NaN	-0.064422	0.133164	0.777318	0.297582	-0.276186	0.383074	0.485321	0.30415	0.466412	0.57872	0.323754	0.438633	0.506002	0.242525	0.514651	0.12048	-0.080322	0.242403	0.0144638	-0.23721
5942_1	8	7	0.20724	0.065693	CUBN:physiological process;ACTL6A:regulation of cell growth;YWHAQ:regulation of cell cycle;TCF12:regulation of transcription from RNA polymerase II promoter;MCF2L:electron transport;HAT1:DNA packaging;DNM1L:endocytosis;CAND1:transcription;	CUBN,DNM1L;CAND1,CUBN;ACTL6A,MCF2L;CUBN,YWHAQ;CUBN,HAT1;ACTL6A,CUBN;CUBN,TCF12;	0.503477	0.362361	0.279217	0.462162	0.493038	0.156336	0.351975	0.0781245	0.028707	0.540739	0.274019	0.176266	-0.0893896	0.00920461	0.346853	0.277542	-0.091521	0.138926	0.560214	0.505454	0.504104	0.478808	0.184686	0.389969	0.333391	0.431201	0.145862	NaN	0.0271809	NaN	-0.199907	-0.0305507
5942_0	12	11	0.2004	0.10308	ALOX12:electron transport;YWHAE:null;ST13:protein folding;PXMP3:peroxisome organization and biogenesis;PTGES3:telomere maintenance;PPP1CC:carbohydrate metabolism;NONO:nuclear mRNA splicing, via spliceosome;MRPS27:null;IARS:protein biosynthesis;CANX:protein folding;APEX1:base-excision repair;ABCE1:electron transport;	ALOX12,PXMP3;ALOX12,PPP1CC;ALOX12,ST13;ALOX12,CANX;ALOX12,YWHAE;ALOX12,MRPS27;ALOX12,IARS;ALOX12,NONO;ALOX12,PTGES3;ALOX12,APEX1;ABCE1,ALOX12;	0.416778	0.24887	0.416536	0.535577	0.394994	0.410124	0.598049	0.1419	0.131357	0.285	0.133806	NaN	-0.171029	-0.0089673	0.563105	NaN	-0.226514	-0.228498	-0.319016	0.304369	0.453167	0.323919	0.197928	0.537265	0.587613	0.436567	0.417324	NaN	-0.0566536	0.0128457	NaN	-0.0707249
5768_0	8	7	0.1701	0.49667	NDST1:protein biosynthesis;SLA:intracellular signaling cascade;PTPRC:protein amino acid dephosphorylation;IL10RA:null;FCGR2C:immune response;CD4:immune response;CD37:N-linked glycosylation;C1orf38:cell adhesion;	NDST1,SLA;FCGR2C,NDST1;CD4,NDST1;IL10RA,NDST1;CD37,NDST1;C1orf38,NDST1;NDST1,PTPRC;	0.625612	0.309421	0.480177	0.781791	0.318642	0.536167	0.303749	-0.0137727	0.0674194	0.657023	0.454662	0.282946	0.199962	-0.0655615	0.684702	0.0151119	0.0615658	0.0151227	0.317709	0.19289	0.0571333	0.0915989	NaN	0.0809007	0.102374	0.374404	0.0132085	0.0923537	-0.0725027	0.0431808	-0.118781	-0.0893401
5768_2	6	5	0.21121	0.039708	CRHBP:signal transduction;C1R:proteolysis and peptidolysis;RARRES2:retinoid metabolism;PDGFRA:protein amino acid phosphorylation;NNMT:null;EML1:visual perception;	CRHBP,PDGFRA;CRHBP,NNMT;CRHBP,RARRES2;C1R,CRHBP;C1R,EML1;	0.340015	0.319896	0.45793	0.70997	0.576397	0.324338	0.316168	-0.135374	-0.0528256	0.578629	0.667874	0.583434	-0.165617	0.0755339	0.25483	-0.0910539	0.0715596	0.027358	0.127354	0.137489	-0.0507079	0.228343	0.308249	0.00594969	0.183565	0.525613	-0.0419177	NaN	NaN	NaN	NaN	0.0890909
5858_2	5	4	0.20926	0.18227	TUBG1:meiotic spindle organization and biogenesis;SFRS1:nuclear mRNA splicing, via spliceosome;KPNB1:protein-nucleus import, docking;MRPS12:protein biosynthesis;EZH2:establishment and/or maintenance of chromatin architecture;	MRPS12,TUBG1;EZH2,SFRS1;KPNB1,TUBG1;KPNB1,SFRS1;	0.425097	0.516248	0.493001	0.397538	0.472406	0.160864	0.506451	0.300254	0.291657	0.335947	0.597316	0.376935	0.0055151	0.161966	0.580971	0.257422	0.219833	0.365374	0.518611	0.322979	0.157797	0.593983	-0.0418474	0.404766	-0.0897134	0.543839	0.296972	0.0108777	0.332546	0.327664	0.156259	0.128895
5911_1	9	9	0.19997	0.17428	POLR2E:transcription;FARSLA:protein biosynthesis;ATP5D:ion transport;MRPS12:protein biosynthesis;UQCR:electron transport;POLR2H:transcription;NDUFB7:electron transport;LSM7:nuclear mRNA splicing, via spliceosome;GPX4:phospholipid metabolism;	FARSLA,NDUFB7;GPX4,POLR2E;ATP5D,POLR2E;ATP5D,FARSLA;ATP5D,UQCR;MRPS12,POLR2H;FARSLA,POLR2E;MRPS12,POLR2E;LSM7,POLR2E;	0.290595	0.388481	0.532532	0.541575	0.560714	0.477792	0.607588	0.0589362	0.293098	0.366746	0.583405	0.521787	0.351087	0.52583	0.616524	0.285703	0.629218	0.303327	0.550622	0.573345	0.286365	0.660763	0.0471008	0.384831	0.695157	0.311394	0.316947	0.101097	0.0152063	0.0953575	0.255517	0.224769
5911_0	24	28	0.22331	0.035791	ESPL1:mitotic sister chromatid segregation;KIF23:mitotic spindle elongation;CENPF:DNA replication and chromosome cycle;HMGB2:DNA replication;SNRPF:nuclear mRNA splicing, via spliceosome;RRM1:DNA replication;MAD2L1:cell cycle;KIAA0101:null;CDKN3:regulation of cyclin dependent protein kinase activity;TROAP:cell adhesion;SMC4L1:chromosome organization and biogenesis (sensu Eukaryota);PAICS:purine ba…	CSPG6,RRM1;RRM1,SNRPF;KIAA0101,SNRPF;CDKN3,SNRPF;PAICS,RRM1;MAD2L1,PAICS;CENPF,MAD2L1;CENPF,CKS1B;DLG7,HMGB2;HMGB2,MAD2L1;HMGB2,KIF23;FOXM1,HMGB2;ESPL1,H2AFX;CENPF,KIFC1;ESPL1,KIFC1;CENPF,ESPL1;ESPL1,TROAP;CCNB1,TROAP;ESPL1,FOXM1;BUB1,ESPL1;BIRC5,ESPL1;CDC25C,CENPF;KIF23,SMC4L1;CDKN3,SMC4L1;KIAA0101,KIF23;KIF23,PTTG1;CDKN3,KIF23;H2AFZ,KIAA0101;	0.409119	0.543479	0.530833	0.53567	0.526914	0.184809	0.389586	0.559029	0.517678	0.618979	0.541082	0.373272	0.311997	0.504668	0.589948	0.199946	0.537457	0.272496	0.361	0.421146	0.479472	0.365893	0.310398	0.386755	0.367045	0.616899	0.492406	0.337116	0.227153	0.353637	0.322182	0.395936
5565_0	12	11	0.20055	0.18345	C14orf2:biological process unknown;UQCRQ:null;TCEB1:transcription;SNRPF:nuclear mRNA splicing, via spliceosome;HSPC111:null;GNG5:signal transduction;COX7C:electron transport;ATP6V1F:ion transport;ATP5J2:ATP biosynthesis;UQCRB:electron transport;ATP5G3:generation of precursor metabolites and energy;ALG3:protein amino acid glycosylation;	ATP5J2,GNG5;C14orf2,GNG5;C14orf2,SNRPF;C14orf2,TCEB1;UQCRB,UQCRQ;ATP5G3,ATP6V1F;HSPC111,UQCRQ;COX7C,HSPC111;COX7C,TCEB1;ATP6V1F,SNRPF;ALG3,ATP5J2;	0.358078	0.404826	0.460577	0.469345	0.464249	0.471853	0.341712	0.203065	-0.163898	0.404285	0.489555	0.286304	0.298958	0.196376	0.539501	0.144307	0.291439	0.315211	0.491047	0.232386	0.3954	0.629705	-0.0901459	0.344206	0.593168	0.309345	0.347043	0.135368	0.090843	0.117393	0.179119	0.0339283
5858_5	4	4	0.15345	0.57163	TYROBP:cellular defense response;LHFPL2:null;EPB41L3:cortical actin cytoskeleton organization and biogenesis;CD163:antimicrobial humoral response (sensu Vertebrata);	LHFPL2,TYROBP;EPB41L3,TYROBP;CD163,EPB41L3;CD163,LHFPL2;	0.417661	0.5408	0.486042	0.398281	0.4605	0.228532	0.0639914	0.357907	0.0532958	0.370346	0.409687	NaN	0.39629	0.186217	0.467029	NaN	0.593498	-0.150662	-0.0231235	0.753448	-0.267335	0.0649936	NaN	-0.101258	0.103529	0.372257	0.0281755	NaN	NaN	-0.189885	NaN	0.00873956
5858_4	5	4	0.18985	0.18806	PLTP:lipid metabolism;CYBB:electron transport;TNFRSF1B:apoptosis;EMP3:development;CTSH:proteolysis and peptidolysis;	CYBB,PLTP;PLTP,TNFRSF1B;CTSH,CYBB;EMP3,PLTP;	0.683764	0.457362	0.439708	0.322813	0.391756	0.116469	0.286663	0.215051	0.0858484	0.519463	0.575656	0.402454	0.371557	0.568469	0.475391	-0.0624463	0.166336	-0.00753914	0.137669	0.185144	-0.0298593	0.122562	-0.138782	0.231126	0.0282961	0.348459	0.215271	NaN	0.423912	0.381118	0.0771088	-0.100484
5876_3	6	5	0.18056	0.28948	NOL5A:rRNA processing;CNAP1:cell cycle;UBE2C:ubiquitin-dependent protein catabolism;PCNA:regulation of cell cycle;PA2G4:proteolysis and peptidolysis;DKC1:regulation of cell cycle;	NOL5A,PCNA;CNAP1,PA2G4;NOL5A,UBE2C;CNAP1,NOL5A;CNAP1,DKC1;	0.373139	0.60644	0.491197	0.559732	0.596618	0.162942	0.0447778	0.105902	0.0826607	0.503412	0.548187	0.444101	0.0361638	0.167617	0.666656	0.159238	0.248713	0.312356	0.516021	0.321704	0.530208	0.0959041	0.0323415	0.373742	0.262377	0.430242	0.351667	0.0987002	0.300255	0.0116776	0.0305056	0.127439
5712_0	12	11	0.18115	0.29677	CENPF:DNA replication and chromosome cycle;UBE2C:ubiquitin-dependent protein catabolism;TOP2A:DNA replication;PTTG1:DNA replication and chromosome cycle;PLK1:regulation of cell cycle;KPNA2:regulation of DNA recombination;KIF23:mitotic spindle elongation;KIF11:microtubule-based movement;FOXM1:transcription;CKS2:regulation of cyclin dependent protein kinase activity;CDC2:leading strand elongation;B…	CENPF,PTTG1;CENPF,KIF11;CDC2,CENPF;CENPF,UBE2C;CENPF,KIF23;CENPF,TOP2A;CENPF,FOXM1;BUB1,CENPF;CENPF,PLK1;CENPF,KPNA2;CENPF,CKS2;	0.683511	0.707237	0.705001	0.711753	0.727681	NaN	0.513324	0.439516	0.526252	0.691625	0.8333	0.577729	0.266468	0.570833	0.327477	0.118111	0.526513	-0.2068	0.432496	0.542212	0.628951	0.567006	0.614804	0.511028	0.697412	0.695337	0.602601	0.419781	0.0146348	0.371398	0.531985	0.411881
4851_0	6	5	0.21309	0.076699	ST3GAL6:amino sugar metabolism;TOMM70A:null;TMEM123:null;TFDP1:regulation of cell cycle;TCF12:regulation of transcription from RNA polymerase II promoter;C17orf25:null;	ST3GAL6,TFDP1;ST3GAL6,TOMM70A;C17orf25,ST3GAL6;ST3GAL6,TMEM123;ST3GAL6,TCF12;	0.263405	0.345788	0.472203	-0.267435	0.496052	0.381985	0.529339	0.101714	-0.00535682	0.409433	0.413049	0.585093	0.274585	0.167127	0.120267	0.341311	0.129655	0.167696	0.20261	0.0853377	-0.366632	0.465111	-0.0168292	0.59919	0.398352	0.487173	-0.0440173	0.0139975	0.276186	NaN	0.111927	0.0449582
5737_0	12	11	0.20408	0.03138	COCH:perception of sound;ZRF1:protein folding;USP1:DNA repair;SNRPC:RNA splicing;PCNA:regulation of cell cycle;PA2G4:proteolysis and peptidolysis;E2F1:regulation of cell cycle;PGAM1:glycolysis;NAP1L1:DNA replication;MYBL2:regulation of cell cycle;KNTC1:regulation of transcription, DNA-dependent;EZH2:establishment and/or maintenance of chromatin architecture;	PGAM1,ZRF1;SNRPC,ZRF1;E2F1,PCNA;COCH,PCNA;COCH,PA2G4;COCH,KNTC1;COCH,EZH2;NAP1L1,PA2G4;COCH,SNRPC;MYBL2,USP1;E2F1,USP1;	0.421445	0.408659	0.390024	0.541729	0.497261	0.0739427	0.213248	0.033521	0.181212	0.306471	0.507562	0.267839	-0.00865396	-0.0119836	0.615644	0.12726	0.0140533	0.126059	0.329302	0.384849	0.402271	0.450354	0.215417	0.310999	0.530389	0.538177	0.417192	0.0722747	0.0369474	-0.0167327	0.0810892	0.127617
5790_2	7	6	0.16905	0.30109	MPST:sulfate transport;ZNF593:negative regulation of transcription from RNA polymerase II promoter;VARS:protein biosynthesis;POLR2H:transcription;MRPS12:protein biosynthesis;FARSLA:protein biosynthesis;DGUOK:nucleobase, nucleoside, nucleotide and nucleic acid metabolism;	MPST,MRPS12;FARSLA,MPST;MPST,POLR2H;DGUOK,MPST;MPST,ZNF593;MPST,VARS;	0.00307503	0.334808	NaN	0.491799	NaN	NaN	0.249015	0.313524	0.201143	0.23084	0.0905698	NaN	0.299112	0.256814	NaN	NaN	0.261699	NaN	NaN	NaN	0.436085	0.680916	NaN	0.35434	0.676693	-0.0589679	0.265785	NaN	NaN	NaN	NaN	0.224412
5755_0	5	4	0.15401	0.5666	BYSL:cell adhesion;TPX2:mitosis;TOP2A:DNA replication;CENPF:DNA replication and chromosome cycle;BUB1:protein amino acid phosphorylation;	BYSL,TPX2;BYSL,CENPF;BYSL,TOP2A;BUB1,BYSL;	0.218779	0.522596	0.252405	0.578153	0.541356	-0.088193	0.0966098	0.148185	0.26746	0.476605	0.709981	0.42293	0.246768	0.491802	0.47612	NaN	0.0643119	NaN	-0.0970659	0.393775	0.54765	0.157304	-0.168401	0.138704	0.126854	0.482017	-0.212969	0.00639632	0.236616	-0.0193554	0.328506	0.239125
5946_4	6	5	0.21132	0.041932	RFC3:DNA replication;ABCE1:electron transport;VBP1:protein folding;TSR1:rRNA processing;EZH2:establishment and/or maintenance of chromatin architecture;CCNA2:regulation of cyclin dependent protein kinase activity;	RFC3,TSR1;RFC3,VBP1;ABCE1,RFC3;ABCE1,CCNA2;EZH2,RFC3;	0.319072	0.43201	0.341983	0.535955	0.439922	0.125815	0.176085	0.286373	0.243783	0.339437	0.58211	0.413823	0.214548	0.0728945	0.341459	0.266677	0.0486311	0.176675	0.279804	0.419888	0.470051	0.510923	0.0345242	0.351027	0.34108	0.639936	0.333387	0.273509	0.217715	0.308259	0.215968	0.0294864
5946_2	10	9	0.18413	0.18926	NID2:cell-matrix adhesion;ISLR:cell adhesion;FBLN2:cell adhesion;COL11A1:cartilage condensation;CDH11:ossification;OMD:cell adhesion;MOXD1:catecholamine metabolism;F13A1:blood coagulation;COL3A1:phosphate transport;BGN:biological process unknown;	COL3A1,NID2;FBLN2,NID2;BGN,NID2;FBLN2,MOXD1;ISLR,NID2;COL11A1,NID2;CDH11,OMD;CDH11,COL11A1;F13A1,ISLR;	0.187474	0.495104	0.151171	0.592514	0.518078	0.26728	0.218722	0.240808	0.40244	0.535807	0.659631	0.363914	0.253858	0.523544	0.404401	NaN	0.0106499	NaN	0.163708	0.0592907	0.305536	0.174043	NaN	0.313909	-0.092491	0.40246	0.0183148	0.20065	0.14094	NaN	NaN	0.0267981
5871_0	15	14	0.22874	0.031123	CD163:antimicrobial humoral response (sensu Vertebrata);SLA:intracellular signaling cascade;MNDA:transcription;HLA-DPB1:immune response;TYROBP:cellular defense response;FYB:protein amino acid phosphorylation;FCGR2C:immune response;AIF1:response to singlet oxygen;TLR2:induction of apoptosis;LGMN:proteolysis and peptidolysis;LAPTM5:null;ITGAL:cell motility;HLA-DRB1:immune response;FGL2:null;CCL5:ca…	MNDA,TYROBP;AIF1,MNDA;FYB,TYROBP;HLA-DPB1,TLR2;CD163,HLA-DRB1;CD163,HLA-DPB1;CD163,LAPTM5;CD163,LGMN;HLA-DPB1,MNDA;ITGAL,SLA;FYB,SLA;FCGR2C,SLA;CCL5,FCGR2C;AIF1,FGL2;	0.522504	0.307284	0.331022	0.574473	0.484246	0.386431	0.287589	0.37435	0.367392	0.460827	0.578461	0.323776	0.272729	0.462069	0.494005	0.148438	0.45313	0.145228	0.0886525	0.0250345	0.122125	0.100996	NaN	0.14125	0.149265	0.44666	0.139081	NaN	0.331375	0.092466	0.326749	0.0771518
5985_4	5	4	0.18869	0.2096	TOM1L1:intracellular protein transport;PXMP3:peroxisome organization and biogenesis;PTGES3:telomere maintenance;PRPSAP1:nucleoside metabolism;KIAA0103:null;	PRPSAP1,TOM1L1;PXMP3,TOM1L1;KIAA0103,PXMP3;PTGES3,TOM1L1;	0.531594	0.324247	0.218869	0.516928	0.588148	0.365602	0.557156	0.207464	0.207651	0.40562	0.538228	0.428705	0.233788	0.317356	0.560741	0.272979	0.0301685	-0.0742012	-0.0961436	0.398304	-0.146006	0.30389	0.303849	0.444617	0.536535	0.438373	-0.110066	0.235603	0.188979	0.296149	0.353539	0.0241625
5103_0	7	6	0.20067	0.14681	TSR1:rRNA processing;MAPK1:protein amino acid phosphorylation;RPL32:protein biosynthesis;RPL35:null;RPL11:protein biosynthesis;FAU:protein biosynthesis;EEF2:protein biosynthesis;	FAU,TSR1;MAPK1,RPL32;MAPK1,RPL35;MAPK1,RPL11;RPL32,TSR1;EEF2,TSR1;	0.440775	0.35332	0.300739	0.55948	0.391977	0.132593	-0.0387584	0.0141025	0.111827	0.416331	0.366173	0.501604	0.241411	-0.0423216	0.46014	0.29371	-0.274834	0.318408	0.46735	0.271932	0.477921	0.57958	0.193666	0.279206	0.629435	0.259698	0.227891	0.336338	0.0260952	-0.272189	-0.026343	-0.110172
5109_0	10	9	0.18961	0.13684	EZH2:establishment and/or maintenance of chromatin architecture;TOP2A:DNA replication;MTHFD2:one-carbon compound metabolism;MELK:null;MCM7:DNA replication;KNTC1:regulation of transcription, DNA-dependent;KIAA0101:null;HMGB2:DNA replication;CHAF1B:DNA replication;CDC6:DNA replication checkpoint;	EZH2,MTHFD2;CHAF1B,EZH2;CDC6,EZH2;EZH2,KNTC1;EZH2,HMGB2;EZH2,TOP2A;EZH2,MELK;EZH2,MCM7;EZH2,KIAA0101;	0.591566	0.626306	0.533038	0.552486	0.437876	0.00211314	0.54316	0.496577	0.450392	0.576009	0.522361	0.330441	-0.0152801	-0.218933	0.605435	0.15569	-0.0589135	0.29787	0.416037	0.312397	0.383445	0.434023	0.218477	0.340502	0.368485	0.622986	0.223513	0.0422105	0.175508	0.263478	0.353446	-0.0179562
5731_2	6	5	0.19461	0.17846	PDAP1:signal transduction;IRAK1:protein amino acid phosphorylation;ZBTB12:transcription;TRAF3:apoptosis;TAF6:G1-specific transcription in mitotic cell cycle;SLC4A2:anion transport;	PDAP1,ZBTB12;PDAP1,TAF6;IRAK1,SLC4A2;IRAK1,TRAF3;IRAK1,PDAP1;	0.547802	0.406924	0.362059	0.538793	0.521618	0.190902	0.516635	0.266346	0.265804	0.392309	0.472448	0.556399	0.0841478	0.383418	0.696856	0.218784	0.140923	0.253711	0.500122	0.350145	0.46531	0.535476	-0.00695003	0.246206	0.299251	0.44638	0.0148556	-0.0145663	-0.0315543	0.0106333	-0.12754	0.106395
5731_1	8	7	0.20102	0.099932	UBA2:protein sumoylation;RRM1:DNA replication;MAD2L1:cell cycle;GART:purine nucleotide biosynthesis;TOP2A:DNA replication;PSMA2:ubiquitin-dependent protein catabolism;H2AFY:nucleosome assembly;FOXM1:transcription;	MAD2L1,UBA2;RRM1,UBA2;TOP2A,UBA2;GART,MAD2L1;FOXM1,GART;PSMA2,RRM1;H2AFY,RRM1;	0.27812	0.409376	0.466101	0.515868	0.622086	0.116102	0.261042	0.302273	0.339417	0.437719	0.598017	0.494521	0.294784	0.333976	0.590382	0.307321	0.275681	0.384004	0.500268	0.30131	0.501168	0.343676	-0.0810116	0.35837	0.0826276	0.551291	0.258843	0.0630992	-0.145782	0.235783	0.056058	0.256062
5910_0	60	62	0.24775	0.12519	PRG1:null;FCGR2C:immune response;PTRF:transcription;LOC400986:di-, tri-valent inorganic anion homeostasis;CD8A:transmembrane receptor protein tyrosine kinase signaling pathway;CORO1A:transport;CD69:defense response;CD4:immune response;C1S:proteolysis and peptidolysis;TYROBP:cellular defense response;PLEK:intracellular signaling cascade;NNMT:null;NKG7:null;MS4A2:humoral immune response;INHBA:skele…	CORO1A,FCGR2C;CORO1A,SELL;CORO1A,CYBB;NCF2,PRG1;CD4,PRG1;CD4,MS4A2;FCGR2C,IFI16;FCGR2C,PRG1;INPP5D,PRG1;IL10RA,PRG1;INHBA,THY1;COL6A3,INHBA;ANTXR1,INHBA;ANTXR1,THBS2;CD69,PLEK;CD69,LOC400986;CD69,RAC2;ARNTL,RAC2;C1S,NNMT;NKG7,TRIM22;ISGF3G,TYROBP;CD8A,HLA-DQB1;CD8A,GBP1;CD8A,CTSS;CD53,CD8A;CD4,CD8A;CD4,TRIM22;LOC400986,PTPN7;C1orf38,PTPN7;FCGR2C,MS4A2;HCLS1,MS4A2;CENPC1,FCGR2C;LOC400986,PLEK;CTSS…	0.484353	0.326773	0.458591	0.658311	0.567202	0.389862	0.397331	0.471507	0.402368	0.519135	0.657775	0.387715	0.05228	0.348605	0.500098	0.101742	0.0151682	0.0975878	0.201483	0.0817391	0.0846149	0.304338	0.0953082	0.149402	0.174885	0.281784	0.018348	0.0941951	0.12237	0.0497924	0.070862	0.0390309
5312_0	11	10	0.19888	0.03509	TOPBP1:DNA replication and chromosome cycle;TPX2:mitosis;RAD51:meiotic joint molecule formation;KIF23:mitotic spindle elongation;UBE2C:ubiquitin-dependent protein catabolism;PTTG1:DNA replication and chromosome cycle;NASP:DNA packaging;KIAA1794:null;FOXM1:transcription;CKS1B:cell cycle;CDKN3:regulation of cyclin dependent protein kinase activity;	KIF23,TOPBP1;FOXM1,TOPBP1;PTTG1,TOPBP1;CKS1B,TOPBP1;CDKN3,TOPBP1;TOPBP1,UBE2C;KIAA1794,RAD51;RAD51,TPX2;TOPBP1,TPX2;KIF23,NASP;	0.578613	0.490573	0.56765	0.535458	0.524991	0.100319	0.300027	0.410078	0.348973	0.549872	0.518385	0.355785	0.121661	0.353739	0.71509	0.0490053	0.411423	0.131686	0.0834122	0.484679	0.550445	-0.101614	-0.00759692	-0.0663929	-0.355179	0.66197	0.381929	0.314294	0.311152	0.358133	0.029332	0.19016
5096_0	8	9	0.19242	0.11926	TYROBP:cellular defense response;C1QB:phosphate transport;CD163:antimicrobial humoral response (sensu Vertebrata);AIF1:response to singlet oxygen;TNFRSF1B:apoptosis;HLA-DPB1:immune response;HLA-DPA1:immune response;FCER1G:immune response;	C1QB,FCER1G;TNFRSF1B,TYROBP;HLA-DPB1,TYROBP;HLA-DPA1,TYROBP;CD163,TYROBP;C1QB,TYROBP;C1QB,CD163;AIF1,CD163;AIF1,C1QB;	0.594447	0.562839	0.517596	0.669662	0.741763	0.479422	0.348399	0.447668	0.610627	0.645513	0.667275	0.310254	0.451906	0.738563	0.663211	NaN	0.721772	0.303608	0.193314	-0.139545	0.15381	0.0993221	NaN	0.14236	0.202877	0.56397	-0.0583157	NaN	NaN	0.459915	NaN	0.0013115
5707_0	25	39	0.21819	0.076869	CDC25B:regulation of cell cycle;GPSM2:signal transduction;CKAP5:biological process unknown;RAD21:double-strand break repair;CENPF:DNA replication and chromosome cycle;TOP2A:DNA replication;PTTG1:DNA replication and chromosome cycle;PLK1:regulation of cell cycle;BUB1:protein amino acid phosphorylation;UBE2C:ubiquitin-dependent protein catabolism;TPX2:mitosis;KPNA2:regulation of DNA recombination;K…	CDC25B,CENPF;CDC25B,TOP2A;CDC25B,KIF23;BUB1,CDC25B;CDC25B,MAD2L1;CDC2,CDC25B;BRRN1,CDC25B;CDC25B,KIF11;CDC25B,CDKN3;BUB1B,CDC25B;CDC25B,PTTG1;CDC25B,FOXM1;CDC25B,UBE2C;AURKA,CDC25B;CNAP1,RAD21;CDC25B,KPNA2;CDC25B,CNAP1;CCNA2,CDC25B;PLK1,RANGAP1;GPSM2,PLK1;GPSM2,PTTG1;FOXM1,GPSM2;GPSM2,TOP2A;BUB1,GPSM2;CENPF,NEK2;CKAP5,TPX2;CENPF,CKAP5;CKAP5,KIF23;CKAP5,KIF11;CKAP5,UBE2C;CKAP5,TOP2A;BUB1,CKAP5;PLK…	0.404444	0.455794	0.306617	0.477901	0.4422	0.0804402	0.152735	0.289587	0.26527	0.514567	0.60779	0.313163	0.0964819	0.323117	0.510067	0.0479783	0.361656	0.0976257	0.178522	0.38686	0.396109	0.475324	0.555216	0.449899	0.629232	0.504077	0.434197	0.0700258	0.121432	0.194531	0.359054	0.382981
5677_0	6	5	0.17919	0.3572	YWHAQ:regulation of cell cycle;ZWINT:cell cycle;MCM6:DNA replication;MAD2L1:cell cycle;KIAA0101:null;CDKN3:regulation of cyclin dependent protein kinase activity;	CDKN3,YWHAQ;MCM6,YWHAQ;KIAA0101,YWHAQ;MAD2L1,YWHAQ;YWHAQ,ZWINT;	-0.0058449	0.151959	0.427444	0.579831	0.259044	0.103688	-0.0521675	0.137438	-0.0436253	0.440587	0.514741	NaN	0.362793	0.246223	0.672637	0.0735843	0.435251	0.339223	0.354218	0.54163	0.383264	0.27167	0.10439	0.278877	0.159295	0.541023	0.343945	0.382782	0.214506	0.387367	0.489846	-0.118854
5734_0	52	64	0.21512	0.19358	PDGFRL:null;LRP1:double-strand break repair via homologous recombination;CDH11:ossification;NNMT:null;ECM2:nuclear mRNA splicing, via spliceosome;RARRES2:retinoid metabolism;LAMA2:muscle development;HSPG2:null;COL5A2:phosphate transport;THBS2:cell adhesion;IGF1:skeletal development;FBLN5:cell-matrix adhesion;COL3A1:phosphate transport;C5orf13:null;C1S:proteolysis and peptidolysis;SPARCL1:null;SPA…	COL5A2,EML1;CSPG2,LRP1;COL5A2,LRP1;LRP1,LUM;CSPG2,NNMT;COL3A1,GJA1;LRP1,PCOLCE;COL5A2,PDGFRL;COL3A1,LRP1;COL6A3,PDGFRL;COL3A1,PDGFRL;PDGFRL,SPARC;CDH11,COL5A2;RARRES2,THBS2;IGF1,LAMA2;GEM,SPARCL1;CYR61,NNMT;CTGF,NNMT;NNMT,TGFBI;PDGFRL,POSTN;FBLN5,PDGFRL;LRP1,RARRES2;CFHR1,GFPT2;HSPG2,RARRES2;HSPG2,LRP1;CFHR1,FBLN5;C1S,HSPG2;HSPG2,NNMT;C1S,FBLN5;FBLN1,LRP1;IGFBP7,PDGFRL;EFEMP2,NID2;NID2,TNFAIP6;EF…	0.215606	0.422966	0.429478	0.569853	0.485283	0.287184	0.245804	0.465936	0.338584	0.602058	0.623499	0.506308	0.345305	0.531288	0.068734	-0.0650967	0.129945	0.106695	0.231323	0.173932	0.146548	0.194132	0.160243	0.0655516	0.0690509	0.498749	-0.024495	0.119889	-0.00788564	0.144475	0.0695913	0.0210185
5993_4	9	8	0.1667	0.35361	ABCB6:transport;RPSA:protein biosynthesis;RPS3:protein biosynthesis;RPS15A:protein biosynthesis;RPS13:protein biosynthesis;RPS10:protein biosynthesis;RPL34:protein biosynthesis;RPL29:protein biosynthesis;FAU:protein biosynthesis;	ABCB6,RPSA;ABCB6,RPS15A;ABCB6,RPS10;ABCB6,RPS13;ABCB6,RPL34;ABCB6,RPS3;ABCB6,RPL29;ABCB6,FAU;	0.595246	0.430155	0.582452	0.656895	0.472868	0.238081	0.493566	0.0443806	-0.123211	0.620769	0.45908	NaN	0.0274168	-0.0382846	0.809207	-0.0281315	0.244655	NaN	-0.238063	0.475643	0.395885	0.589916	0.22461	0.00443352	0.582937	0.328349	0.560075	0.168673	0.324997	0.0120482	0.15321	0.0565881
5989_2	10	9	0.20253	0.090891	SF3B1:nuclear mRNA splicing, via spliceosome;BCAS2:RNA splicing;UBE1C:proteolysis and peptidolysis;TXNDC9:null;SEPT7:cytokinesis;RCHY1:protein ubiquitination;RAB5A:intracellular protein transport;PIGK:GPI anchor biosynthesis;IMMT:biological process unknown;ACTR3:cell motility;	PIGK,SF3B1;IMMT,SF3B1;SF3B1,UBE1C;BCAS2,SF3B1;SF3B1,TXNDC9;BCAS2,RAB5A;BCAS2,RCHY1;SEPT7,SF3B1;ACTR3,SF3B1;	-0.00236678	-0.185063	NaN	0.545924	NaN	NaN	0.578074	0.573005	0.362142	0.204255	0.188276	NaN	0.321116	0.372578	NaN	0.231479	0.352553	0.140336	0.157038	NaN	0.127221	0.330715	NaN	0.422582	0.340086	0.463924	0.230859	0.212691	0.442277	0.391269	0.401419	0.25427
5832_0	24	23	0.22178	0.064673	SOX2:establishment and/or maintenance of chromatin architecture;MAP2K7:protein amino acid phosphorylation;CLNS1A:transport;TBCA:protein folding;COPS5:transcription from RNA polymerase II promoter;APEX1:base-excision repair;TSFM:protein biosynthesis;TMED9:intracellular protein transport;TCEAL1:negative regulation of transcription from RNA polymerase II promoter;TARDBP:transcription;SLC25A5:transpo…	KL,SOX2;NDUFA9,SOX2;SLC25A5,SOX2;PRMT1,SOX2;BRAF,SOX2;SOX2,TSFM;RNASEH1P1,SOX2;SDHA,SOX2;CLNS1A,TCEAL1;CLNS1A,TMED9;RPS3A,TBCA;PPIG,SOX2;COPS5,RPL15;PSMB7,SOX2;PSMA5,SOX2;COPS5,SOX2;CLNS1A,SOX2;SOX2,TARDBP;APEX1,PRNPIP;MAP2K7,PHB2;CLNS1A,MAP2K7;APEX1,MAP2K7;MAP2K7,TBCA;	0.257975	0.164503	0.304469	0.448004	0.438108	0.250274	0.274427	0.0631819	0.0512169	0.32782	0.477236	0.352047	-0.0359943	-0.163006	0.411519	0.18574	-0.139295	0.226624	0.486356	0.415179	0.34066	0.572677	0.290131	0.508604	0.609274	0.441816	0.291567	0.200825	0.183112	0.466221	0.381734	-0.00713838
5989_4	8	7	0.20592	0.084726	PPIB:protein folding;NIFIE14:null;RPS12:protein biosynthesis;RPL11:protein biosynthesis;RPS23:protein biosynthesis;RPS10:protein biosynthesis;RPL32:protein biosynthesis;FTL:iron ion transport;	PPIB,RPS10;PPIB,RPS12;PPIB,RPL11;FTL,RPL11;NIFIE14,RPS23;NIFIE14,RPS12;NIFIE14,RPL32;	0.124375	0.103997	0.314869	0.347466	0.444641	0.0264799	0.362104	0.193248	0.0382852	0.139423	0.247774	0.114848	0.411035	0.0448956	0.156588	0.360619	0.770709	0.225692	0.335371	0.0998678	0.354365	0.519872	0.351483	0.383126	0.783618	0.196028	0.249836	0.0972178	-0.00922832	0.0108207	0.110649	0.335144
5856_3	5	4	0.16823	0.21421	BMP1:cartilage condensation;SERPINH1:protein folding;PTRF:transcription;PDLIM7:receptor mediated endocytosis;COL18A1:visual perception;	BMP1,SERPINH1;BMP1,PTRF;BMP1,PDLIM7;BMP1,COL18A1;	0.484223	0.490375	0.484417	0.56419	0.653851	0.599015	0.149497	0.565145	0.0693153	0.643591	0.692289	0.484463	0.0149852	0.148382	0.280667	-0.0936567	0.148367	0.188334	0.319666	0.42778	-0.027034	0.618038	0.268133	0.35055	0.220785	0.278787	0.132081	-0.0607886	0.460647	0.144985	-0.0571277	-0.0557401
5832_5	5	4	0.19432	0.14525	TUBG1:meiotic spindle organization and biogenesis;LZTR1:morphogenesis;DGCR6L:regulation of transcription, DNA-dependent;MAPKAPK2:MAPKKK cascade;AAMP:cell motility;	DGCR6L,TUBG1;LZTR1,MAPKAPK2;DGCR6L,LZTR1;AAMP,TUBG1;	0.295882	0.278593	0.383366	0.573121	0.367583	0.0634287	0.449337	0.230209	0.170232	0.318539	0.587208	0.191162	0.0159076	-0.0823856	0.386787	0.231152	0.0375426	0.252944	0.344482	0.554136	0.207129	0.726302	0.33117	0.509936	0.429161	0.371347	0.299875	NaN	NaN	NaN	NaN	0.0563067
5791_0	36	40	0.20462	0.082739	RCD-8:biological process unknown;NSUN5C:null;CHD4:chromatin assembly or disassembly;SURF5:biological process unknown;PPP1CA:carbohydrate metabolism;PHKG2:carbohydrate metabolism;AAMP:cell motility;LYPD1:null;GNL1:signal transduction;UPF1:null;SPTAN1:barbed-end actin filament capping;RELA:regulation of transcription, DNA-dependent;PTOV1:tRNA aminoacylation for protein translation;KIAA0323:null;DHX…	LYPD1,PPP1CA;EIF4EBP1,LYPD1;NSUN5C,PLCG1;RCD-8,SURF5;PPP1CA,RCD-8;ARFRP1,PPP1CA;NSUN5C,PTOV1;NSUN5C,SLC29A2;PPP1CA,SURF5;NSUN5C,SURF5;AAMP,SURF5;DGKG,LYPD1;CKAP1,GNL1;DHX38,ZNF212;KIAA0323,RUTBC1;CHD4,RCD-8;CHD4,RELA;CHD4,EXOC7;AAMP,SKIV2L;AES,UPF1;CDC37,PHKG2;RCD-8,UPF1;ITPA,PHKG2;PHKG2,RCD-8;GCS1,PHKG2;ENTPD6,NSUN5C;NSUN5C,RCD-8;FANCA,RCD-8;RCD-8,SAPS1;KIAA0323,RCD-8;AAMP,RCD-8;COPS6,NSUN5C;AAM…	0.328875	0.237465	0.537981	0.413733	0.569762	0.23556	0.521299	0.159736	0.0502457	0.346888	0.487051	0.210721	0.235743	0.171365	0.506206	0.212163	0.069927	0.103682	0.357413	0.396173	0.290894	0.644032	0.222485	0.301656	0.410533	0.268388	0.364569	0.0822002	0.193876	0.316538	0.227845	0.0827646
3882_0	5	4	0.1736	0.28644	TOPBP1:DNA replication and chromosome cycle;RFC3:DNA replication;MCM7:DNA replication;MCM6:DNA replication;MCM4:DNA replication;	MCM7,TOPBP1;MCM6,TOPBP1;RFC3,TOPBP1;MCM4,TOPBP1;	0.627202	0.393412	0.548149	0.558154	0.495682	0.0331713	0.370295	0.548656	0.329417	0.323858	0.568865	0.545029	0.18463	0.377039	0.566031	-0.089684	0.480577	0.210748	0.340843	0.451528	0.576385	0.138531	-0.0277104	0.197605	0.358095	0.616701	0.587728	0.40304	0.445183	0.304947	0.0780167	0.193615
5193_0	13	12	0.19423	0.12117	EXOC4:null;RPS9:protein biosynthesis;RPS3:protein biosynthesis;RPS13:protein biosynthesis;RPS10:protein biosynthesis;RPL30:rRNA processing;RPL29:protein biosynthesis;RPL27A:protein biosynthesis;RPL18A:protein biosynthesis;NME1-NME2:null;MAP2K7:protein amino acid phosphorylation;KLKB1:proteolysis and peptidolysis;FAU:protein biosynthesis;	EXOC4,KLKB1;EXOC4,RPS10;EXOC4,RPL29;EXOC4,RPS3;EXOC4,RPL18A;EXOC4,RPS13;EXOC4,RPL27A;EXOC4,RPL30;EXOC4,RPS9;EXOC4,FAU;EXOC4,NME1-NME2;EXOC4,MAP2K7;	0.485017	0.396945	0.564406	0.696973	0.424917	0.446444	0.551016	0.118664	0.188515	0.459602	0.257008	NaN	-0.107422	-0.0142869	0.758742	0.0314474	0.31826	NaN	-0.0554428	0.504693	-0.143442	0.619097	-0.00252894	0.429149	0.852211	0.176739	0.540785	0.154723	0.117194	0.232492	0.122749	0.0623261
5509_0	9	8	0.19439	0.11476	NNMT:null;FBLN2:cell adhesion;COL6A3:phosphate transport;COL5A2:phosphate transport;BGN:biological process unknown;THY1:null;SEPT11:cell cycle;FSTL1:null;DOC1:biological process unknown;	NNMT,THY1;FBLN2,NNMT;COL6A3,NNMT;FBLN2,FSTL1;COL6A3,SEPT11;BGN,DOC1;COL5A2,FBLN2;BGN,COL5A2;	0.42117	0.447818	0.516282	0.711424	0.680695	0.396137	0.137499	0.277866	0.297938	0.612365	0.76885	0.477376	0.226139	0.48529	0.300997	-0.160005	0.0714458	0.129903	0.268763	0.110885	0.227247	0.0581742	0.14925	-0.125432	0.0830526	0.39722	0.149474	0.0583368	0.0280603	-0.0396868	0.178028	0.112917
5791_2	6	5	0.10964	0.93767	RPS4Y1:protein biosynthesis;RPS3:protein biosynthesis;RPS23:protein biosynthesis;RPS21:protein biosynthesis;RPS16:protein biosynthesis;RPL11:protein biosynthesis;	RPS3,RPS4Y1;RPS21,RPS4Y1;RPS23,RPS4Y1;RPS16,RPS4Y1;RPL11,RPS4Y1;	0.322114	0.134366	0.0957433	0.45107	0.357935	0.223193	0.524915	NaN	NaN	0.299249	0.240562	NaN	0.226419	0.111533	0.493176	0.282434	0.0872682	0.16762	0.272436	0.204963	0.354634	0.59322	0.283035	0.374596	0.770471	0.146511	0.537014	NaN	NaN	NaN	NaN	0.057365
5830_0	39	63	0.22109	0.13859	AIF1:response to singlet oxygen;CD4:immune response;LOC400986:di-, tri-valent inorganic anion homeostasis;FCGR2C:immune response;CD53:signal transduction;HCLS1:regulation of transcription, DNA-dependent;TNFRSF1B:apoptosis;ITGAM:cell-matrix adhesion;CTSS:proteolysis and peptidolysis;TYROBP:cellular defense response;PRG1:null;CD163:antimicrobial humoral response (sensu Vertebrata);SLC7A7:protein co…	HCLS1,LOC400986;CD53,LOC400986;CD53,HCLS1;CD53,HLA-DQB1;CD53,HLA-DMA;AIF1,PRG1;AIF1,PLEK;CTSS,TNFRSF1B;CD163,CTSS;AIF1,CTSS;AIF1,IL10RA;AIF1,CORO1A;CD4,HLA-DRB1;CD163,CD4;C1QB,CD4;CD4,TNFRSF1B;CTSS,HLA-DMA;CD4,CTSS;CD4,HLA-DPB1;CD4,HLA-DPA1;AIF1,C3AR1;HLA-DPA1,PLEK;HLA-DMA,PLEK;ITGAM,TNFRSF1B;ITGAM,TYROBP;ITGAM,LST1;FCER1G,ITGAM;AIF1,RHOG;AIF1,C1orf38;AIF1,EMP3;FCGR2C,GPSM3;LAPTM5,SLC7A7;PRG1,SLC…	0.642694	0.414787	0.587991	0.667986	0.650191	0.499553	0.454257	0.526552	0.547103	0.645844	0.697708	0.4816	0.287496	0.465682	0.619171	0.093985	0.117594	0.134691	0.180284	0.0522332	0.165587	0.0620899	-0.00516011	0.0579082	0.0564106	0.500545	0.055627	0.0806123	0.115279	0.0770912	0.156638	0.0162855
5995_1	13	14	0.21695	0.034427	C1S:proteolysis and peptidolysis;SERPINH1:protein folding;RARRES2:retinoid metabolism;CSPG2:development;COL5A2:phosphate transport;COL18A1:visual perception;NNMT:null;C1R:proteolysis and peptidolysis;PTRF:transcription;PHLDB1:null;PDLIM7:receptor mediated endocytosis;MFAP2:null;LOC390387:signal transduction;	C1S,LOC390387;C1S,CSPG2;C1R,CSPG2;C1S,COL5A2;C1R,COL5A2;C1S,MFAP2;COL18A1,PTRF;COL18A1,SERPINH1;COL18A1,PHLDB1;NNMT,SERPINH1;RARRES2,SERPINH1;PDLIM7,RARRES2;CSPG2,RARRES2;COL5A2,NNMT;	0.0912945	0.383326	0.494619	0.660843	0.580164	0.479198	0.196378	0.329665	0.29491	0.551565	0.649637	0.424642	0.129685	0.210047	-0.403561	0.0623596	0.114139	0.107693	0.310433	0.245638	0.101127	0.279027	0.132213	0.119394	0.0122598	0.332986	0.133649	0.180708	0.0887259	0.0677518	0.229426	0.0131177
5856_4	5	4	0.1851	0.28653	PCMT1:protein modification;ING1:regulation of transcription, DNA-dependent;COX7A2L:null;SSBP1:DNA replication;MRPS18B:null;	ING1,PCMT1;COX7A2L,ING1;MRPS18B,PCMT1;COX7A2L,SSBP1;	0.303633	0.280616	0.502602	0.621047	0.641773	0.47615	0.14923	0.155948	-0.0367435	0.321961	0.713349	0.474949	0.350921	0.284086	0.592497	0.317807	0.363299	0.0300109	0.364018	0.161952	0.122414	0.287034	0.431231	0.474371	0.228757	0.483371	0.0935403	0.0498014	-0.0642532	-0.0323806	0.00292076	0.289074
5919_12	5	4	0.18166	0.32787	COPS7A:null;UQCRC2:electron transport;PTGES3:telomere maintenance;PRDX3:activation of NF-kappaB transcription factor;NUBP2:null;	COPS7A,PRDX3;COPS7A,UQCRC2;COPS7A,PTGES3;NUBP2,UQCRC2;	0.482067	0.281975	0.38827	0.414097	0.719478	0.348334	0.0563549	0.0300734	-0.149164	0.403885	0.608114	0.480774	0.233548	0.224381	0.459191	0.161916	0.263988	0.0804483	0.459479	0.0876814	0.408746	0.427405	0.324584	0.332109	0.561131	0.17415	0.164268	0.0452092	0.0364589	0.119176	-0.350238	0.0730958
5919_11	5	4	0.20196	0.034518	PSMD11:null;ZWINT:cell cycle;SNRPD2:nuclear mRNA splicing, via spliceosome;KALRN:protein amino acid phosphorylation;C17orf75:null;	C17orf75,PSMD11;KALRN,ZWINT;PSMD11,ZWINT;PSMD11,SNRPD2;	0.343403	0.489085	0.278161	0.554584	0.163415	0.184221	0.339312	0.0919379	0.186375	0.608785	0.418665	0.342233	-0.0858852	-0.00885786	0.249003	-6.22e-05	0.126791	0.326261	0.489895	0.477365	0.114681	0.534344	0.141567	0.378729	0.419642	0.579399	0.10265	0.0696298	0.116729	-0.0748834	-0.443493	0.0612752
5919_10	6	5	0.20138	0.12915	PRL:cell surface receptor linked signal transduction;ITPA:nucleotide metabolism;SLC29A2:nucleobase, nucleoside, nucleotide and nucleic acid metabolism;SF3B2:nuclear mRNA splicing, via spliceosome;CTBP1:protein amino acid phosphorylation;ARFRP1:intracellular protein transport;	ITPA,PRL;ITPA,SLC29A2;PRL,SF3B2;CTBP1,PRL;ARFRP1,ITPA;	0.365013	0.0616817	0.464312	0.481772	0.594511	0.238871	0.323907	0.0369506	0.0464457	0.332124	0.492295	0.344164	-0.141736	-0.131048	0.468288	0.207144	-0.0795429	0.273528	0.437752	0.420226	0.476369	0.636575	0.375971	0.433579	0.471287	0.207057	0.298837	0.00677619	0.188887	0.168373	0.156538	-0.0249249
5783_0	5	4	0.1923	0.078821	CORT:G-protein signaling, adenylate cyclase inhibiting pathway;ZWINT:cell cycle;TYMS:nucleobase, nucleoside, nucleotide and nucleic acid metabolism;TOPBP1:DNA replication and chromosome cycle;H2AFZ:null;	CORT,TYMS;CORT,ZWINT;CORT,H2AFZ;CORT,TOPBP1;	0.315201	0.387313	0.113262	0.548641	0.343622	0.280059	0.339986	0.360758	0.207864	0.41129	0.401483	-0.0192902	0.336432	0.433141	0.607244	NaN	0.432417	NaN	NaN	0.483399	0.590903	0.482874	0.216394	0.285363	0.564842	0.446347	0.355108	0.202917	-0.222661	NaN	NaN	0.382677
5783_1	5	4	0.18761	0.28558	ZNF282:transcription;PDAP1:signal transduction;POLR2J:transcription;FASTK:protein amino acid phosphorylation;ATP6V1F:ion transport;	FASTK,ZNF282;ATP6V1F,PDAP1;PDAP1,ZNF282;POLR2J,ZNF282;	0.500146	0.423737	0.415569	0.430206	0.543115	0.320879	0.482649	0.29968	0.215682	0.430716	0.411718	0.243708	0.233058	0.127435	0.665336	0.286486	0.386641	0.396835	0.366287	0.629733	0.4986	0.364163	0.384429	0.382318	0.288365	0.253628	0.278225	0.264475	-0.186204	-0.171394	-0.101444	0.139381
5863_3	6	6	0.17508	0.22638	TSN:DNA recombination;GPSM2:signal transduction;CNAP1:cell cycle;CKAP5:biological process unknown;KIF11:microtubule-based movement;BUB1B:protein amino acid phosphorylation;	GPSM2,TSN;CNAP1,GPSM2;CKAP5,CNAP1;KIF11,TSN;CKAP5,TSN;BUB1B,TSN;	0.471869	0.395039	0.429664	0.429843	0.383062	-0.000726379	0.26588	0.277475	0.238011	0.535256	0.444902	0.255731	0.212766	0.0969757	0.632307	-0.0367388	0.142089	-0.0315959	0.0601917	0.384929	0.543632	0.408996	0.596501	0.427202	0.596319	0.545494	0.501008	0.190618	0.142051	-0.092749	0.0668546	-0.0120285
5577_0	7	6	0.17753	0.18393	TAGLN:muscle development;THY1:null;FBLN1:chitin metabolism;PCOLCE:development;MYL9:regulation of muscle contraction;FBLN2:cell adhesion;EFEMP2:blood coagulation;	EFEMP2,FBLN1;FBLN1,TAGLN;FBLN2,TAGLN;TAGLN,THY1;PCOLCE,TAGLN;MYL9,THY1;	0.141762	0.174659	0.652795	0.764155	0.569302	0.498053	0.447722	0.454737	-0.0676967	0.509774	0.644412	0.537122	0.121753	0.470004	0.655689	NaN	0.0711595	0.196575	0.491503	0.21466	0.109133	0.0981023	0.108704	0.168672	0.0786086	0.617519	0.158562	0.131766	-0.0239476	-0.0704206	-0.119336	0.139772
5965_2	8	7	0.16862	0.21222	COCH:perception of sound;CDKN3:regulation of cyclin dependent protein kinase activity;PLK1:regulation of cell cycle;MELK:null;LSM3:nuclear mRNA splicing, via spliceosome;KIF23:mitotic spindle elongation;FOXM1:transcription;CNAP1:cell cycle;	COCH,MELK;COCH,FOXM1;CNAP1,COCH;COCH,PLK1;COCH,KIF23;CDKN3,COCH;CDKN3,LSM3;	0.421622	0.283353	0.447172	0.532726	0.606501	0.0334905	0.225467	0.499621	0.275974	0.26924	0.556715	0.248413	0.158978	0.13026	0.587069	0.129391	0.18085	0.149613	0.343836	0.552429	0.457616	0.0585072	-0.12662	-0.108842	-0.236697	0.58756	0.408779	0.339719	-0.0184809	0.239792	0.274047	0.296084
5710_0	5	4	0.1734	0.35859	RNF126:protein ubiquitination;POLRMT:DNA replication, synthesis of RNA primer;POLR2E:transcription;FARSLA:protein biosynthesis;CLPP:proteolysis and peptidolysis;	POLR2E,RNF126;CLPP,RNF126;FARSLA,RNF126;POLRMT,RNF126;	0.493903	0.376034	0.476957	0.436207	0.120499	0.350045	0.309878	0.460101	0.384289	0.425193	0.353856	NaN	-0.0185437	0.445927	0.653581	0.14069	0.636899	NaN	0.303236	0.583132	0.465126	0.651159	0.117693	0.227383	0.234198	0.237962	0.397285	0.0189079	-0.0115515	0.23067	0.127016	0.265478
5745_3	5	4	0.17966	0.091996	GMPS:purine nucleotide biosynthesis;RPN1:protein amino acid glycosylation;MRPL3:null;ENO1:gluconeogenesis;ALG3:protein amino acid glycosylation;	GMPS,RPN1;ENO1,GMPS;ALG3,GMPS;GMPS,MRPL3;	0.368926	0.54471	0.635354	0.666445	0.566163	0.239336	0.266991	0.233332	0.150218	0.506405	0.658256	0.651116	0.385578	0.450564	0.315004	0.330328	-0.0287004	0.254132	0.498205	0.215182	0.451168	0.516513	0.067682	0.36658	0.626044	0.415634	0.0740488	0.164697	0.177346	0.325731	0.148735	0.0657688
5473_0	8	7	0.17429	0.10994	TBC1D8:circulation;RPS3A:protein biosynthesis;RPS23:protein biosynthesis;RPS13:protein biosynthesis;RPL6:regulation of transcription, DNA-dependent;RPL35:null;RPL32:protein biosynthesis;OGDH:generation of precursor metabolites and energy;	RPS23,TBC1D8;RPS3A,TBC1D8;RPL6,TBC1D8;RPS13,TBC1D8;RPL32,TBC1D8;RPL35,TBC1D8;OGDH,TBC1D8;	0.638657	0.543801	0.539202	0.646793	0.690493	0.511079	0.585183	NaN	NaN	0.577315	0.716409	0.580868	0.265689	-0.043674	0.90115	0.379983	-0.266612	0.397346	0.582301	0.590666	0.543813	0.690454	0.227827	0.452484	-0.430144	0.516009	0.640059	NaN	NaN	NaN	NaN	-0.023176
5785_0	14	13	0.21382	0.092745	SLC4A2:anion transport;PTGES2:electron transport;KIAA0664:protein biosynthesis;PTBP1:nuclear mRNA splicing, via spliceosome;PPAPDC3:null;POMZP3:null;CSNK1G2:protein amino acid phosphorylation;VARS:protein biosynthesis;SURF5:biological process unknown;NCLN:protein processing;KDELR1:intracellular protein transport;IMPDHL1:null;CHD4:chromatin assembly or disassembly;CAPN1:proteolysis and peptidolysi…	IMPDHL1,SLC4A2;CAPN1,SLC4A2;KDELR1,SLC4A2;POMZP3,PPAPDC3;CSNK1G2,NCLN;CSNK1G2,KIAA0664;KIAA0664,PTGES2;KIAA0664,VARS;SLC4A2,SURF5;PTGES2,SLC4A2;PPAPDC3,PTBP1;PTBP1,PTGES2;CHD4,POMZP3;	0.259778	0.169793	0.366228	0.506593	0.407024	0.233937	0.365315	0.339836	0.159785	0.491661	0.406041	0.306143	0.344261	0.183234	0.524344	0.340905	0.211187	0.231863	0.40775	0.470749	0.423255	0.647272	0.26547	0.474339	0.56562	0.212584	0.290506	0.0953667	0.120022	0.107551	0.0292376	0.022938
5961_7	5	4	0.20028	0.15656	TOMM70A:null;SFRS10:nuclear mRNA splicing, via spliceosome;IQCB1:null;SLC25A36:transport;RUVBL1:regulation of cell growth;	SFRS10,SLC25A36;IQCB1,TOMM70A;IQCB1,SFRS10;RUVBL1,TOMM70A;	0.403488	0.201275	0.639614	0.483729	0.510386	0.211785	0.142152	0.199507	0.271934	0.505423	0.522349	0.404843	0.414291	0.359019	0.332365	0.0664309	0.572717	0.134626	-0.0391336	0.257959	0.260816	0.118434	0.0567801	0.300527	0.0492407	0.491012	0.124929	0.0272688	-0.155798	0.215408	0.259338	0.227032
5513_0	6	6	0.20735	0.16077	THY1:null;FN1:acute-phase response;INHBA:skeletal development;CSPG2:development;TGFBI:cell adhesion;C1R:proteolysis and peptidolysis;	CSPG2,INHBA;CSPG2,FN1;TGFBI,THY1;C1R,THY1;FN1,THY1;FN1,INHBA;	0.283242	0.170807	0.57564	0.696469	0.667107	0.444525	0.416973	0.525877	0.266712	0.654805	0.767979	0.518535	-0.0468857	0.417417	0.103166	0.0534131	0.0532207	0.117645	0.19193	0.0245182	0.0695324	-0.0793167	-0.0570829	0.175337	0.116543	0.469514	0.0123867	-0.121567	-0.0211644	-0.0712819	0.228605	0.040496
5919_2	8	7	0.18624	0.14666	NOLA2:35S primary transcript processing;RPS23:protein biosynthesis;UQCRB:electron transport;TINP1:null;RPL6:regulation of transcription, DNA-dependent;NACA:transcription;GABRB1:ion transport;COX7C:electron transport;	GABRB1,RPS23;NOLA2,RPL6;NOLA2,RPS23;COX7C,NOLA2;NOLA2,TINP1;NACA,NOLA2;NOLA2,UQCRB;	0.45341	0.282388	0.348999	0.472281	0.633823	0.232526	0.140212	0.0872742	0.098533	0.174399	0.494431	0.311617	-0.128925	0.0167556	0.519118	0.291079	0.025652	0.382656	0.415489	0.144315	0.281735	0.584451	0.295094	0.284409	0.787982	0.463525	-0.13848	0.179561	0.247792	0.214674	0.0936975	-0.0438544
4031_0	5	4	0.18641	0.26577	CPNE1:lipid metabolism;TBC1D8:circulation;RPS6:protein biosynthesis;RPS3:protein biosynthesis;RPL11:protein biosynthesis;	CPNE1,RPS6;CPNE1,TBC1D8;CPNE1,RPL11;CPNE1,RPS3;	0.414953	0.25548	0.421512	0.000439559	0.611873	0.375292	0.682077	0.0885068	0.378812	0.499196	0.401665	0.178185	0.045726	-0.0847785	0.76953	0.368178	0.238796	0.182926	0.462539	0.446578	0.489732	0.338962	-0.205185	0.259619	-0.11187	0.391234	0.156092	-0.0978198	-0.113947	-0.0885549	0.00463597	-0.124004
5958_3	7	6	0.20438	0.18846	RDBP:transcription;PRNPIP:null;PDAP1:signal transduction;PCTK1:regulation of cell cycle;MAPK14:protein amino acid phosphorylation;FLOT1:null;DOM3Z:null;	PCTK1,RDBP;PDAP1,RDBP;MAPK14,RDBP;DOM3Z,RDBP;FLOT1,RDBP;PRNPIP,RDBP;	0.373486	0.150453	0.451172	0.231809	0.66527	0.15225	0.207474	0.260424	0.185307	0.488708	0.653498	0.556898	0.138371	0.205514	0.679072	0.301313	0.372638	0.205161	0.336628	0.566235	0.308158	0.278362	0.296208	0.0436305	0.390218	-0.054607	0.355242	0.0714134	0.0371423	0.131513	-0.0337995	0.0162773
5967_3	8	7	0.22567	0.042637	PRL:cell surface receptor linked signal transduction;SLC4A2:anion transport;TSC22D4:transcription;SAC3D1:null;PITPNM1:lipid metabolism;FADD:cell surface receptor linked signal transduction;EBAG9:regulation of cell growth;DRAP1:negative regulation of transcription from RNA polymerase II promoter;	DRAP1,PRL;FADD,PRL;PITPNM1,PRL;PRL,SLC4A2;PRL,SAC3D1;EBAG9,PRL;SLC4A2,TSC22D4;	0.352037	0.287968	0.553097	0.412207	0.389505	0.273763	0.16174	-0.0631978	-0.0370538	0.31587	0.522346	0.243541	-0.0217637	0.0785635	0.643588	0.190564	-0.0240299	0.283477	0.40549	0.412595	0.437162	0.586828	0.223463	0.390192	0.352139	0.413855	0.38298	0.0972404	-0.186045	-0.0883802	-0.102016	0.0469557
5824_0	5	4	0.18653	0.14531	SF3B1:nuclear mRNA splicing, via spliceosome;TMEM123:null;SMNDC1:apoptosis;RBBP4:DNA replication;RAD17:DNA damage checkpoint;	SF3B1,TMEM123;SF3B1,SMNDC1;RAD17,SF3B1;RBBP4,SF3B1;	0.149584	0.00239971	NaN	0.410661	NaN	NaN	0.510019	0.44911	0.377237	0.286821	0.453006	NaN	0.274006	0.465589	NaN	0.291631	0.180199	-0.12225	0.309066	NaN	0.322622	0.247948	NaN	0.427718	0.534961	0.494615	0.149368	0.194964	0.349634	0.37353	0.235661	0.255517
5146_0	5	4	0.15185	0.44142	TOMM40:protein-mitochondrial targeting;PTTG1:DNA replication and chromosome cycle;KIF23:mitotic spindle elongation;FOXM1:transcription;CDKN3:regulation of cyclin dependent protein kinase activity;	KIF23,TOMM40;PTTG1,TOMM40;CDKN3,TOMM40;FOXM1,TOMM40;	0.475729	0.521819	0.349489	0.459659	0.622486	0.308828	0.244275	-0.0910058	0.130321	0.701959	0.647012	0.488077	0.077957	0.40334	0.504666	0.137213	0.362083	0.157388	0.44192	0.207568	0.416895	0.351975	-0.00534001	0.201549	-0.117499	0.352016	0.287424	0.202829	0.347523	0.377702	0.11338	0.170298
5188_0	8	7	0.20077	0.097185	FCGBP:cell adhesion;ZRF1:protein folding;MCM4:DNA replication;TCEB1:transcription;SSBP1:DNA replication;SDHC:tricarboxylic acid cycle;EBNA1BP2:ribosome biogenesis;ATP5B:generation of precursor metabolites and energy;	FCGBP,TCEB1;FCGBP,SSBP1;FCGBP,SDHC;FCGBP,ZRF1;ATP5B,FCGBP;MCM4,ZRF1;EBNA1BP2,MCM4;	0.331781	0.476986	0.426005	0.476138	0.612371	0.357249	0.255174	0.0539144	-0.0843458	-0.0241385	0.656239	0.417779	-0.166748	-0.0193885	0.452274	0.296998	-0.0228105	0.251899	0.49167	0.324813	0.511017	0.345321	0.211768	0.258235	0.293662	0.458735	-0.050858	0.140147	0.296534	0.232449	0.203578	-0.0117442
5811_2	6	5	0.19725	0.14593	WDR50:null;PSME3:null;TBCA:protein folding;PSMD11:null;PHB:regulation of cell cycle;CBX3:null;	PHB,WDR50;PSMD11,WDR50;PSME3,WDR50;PSME3,TBCA;CBX3,PSME3;	0.424533	0.192337	0.401998	0.438575	0.541235	0.184158	0.246197	0.207262	0.104082	0.504824	0.505852	0.427912	0.265817	0.161108	0.578186	0.328762	0.313591	0.140035	0.414306	0.334709	0.226174	0.515977	-0.200839	0.412547	0.399321	0.537814	0.197187	-0.0485221	-0.12724	0.118986	0.151384	-0.111998
5866_0	11	10	0.20708	0.094822	YY1:transcription;TUBG1:meiotic spindle organization and biogenesis;SOX2:establishment and/or maintenance of chromatin architecture;SENP3:proteolysis and peptidolysis;RNPS1:transcription;MAD2L1:cell cycle;KPNB1:protein-nucleus import, docking;C17orf25:null;RAD21:double-strand break repair;ILF2:transcription;FCGBP:cell adhesion;	SENP3,TUBG1;KPNB1,SENP3;C17orf25,KPNB1;MAD2L1,RNPS1;MAD2L1,YY1;RAD21,YY1;ILF2,YY1;RNPS1,TUBG1;C17orf25,SOX2;FCGBP,SOX2;	0.454528	0.453599	0.542498	0.512625	0.560092	0.238796	0.115023	0.122366	0.110783	0.276133	0.490905	0.455612	0.0687975	-0.0680036	0.460107	0.226496	0.0639635	0.248852	0.38602	0.418496	0.376934	0.528391	0.233996	0.397651	0.445155	0.515227	0.238857	0.13602	0.129394	0.0802885	0.0850778	-0.0017383
6001_7	8	7	0.22822	0.048662	NASP:DNA packaging;DEK:regulation of transcription from RNA polymerase II promoter;CORT:G-protein signaling, adenylate cyclase inhibiting pathway;TYMS:nucleobase, nucleoside, nucleotide and nucleic acid metabolism;PRIM1:DNA replication;GNAI3:transport;EWSR1:transcription;EEF1E1:protein biosynthesis;	CORT,PRIM1;GNAI3,NASP;EWSR1,NASP;DEK,NASP;CORT,DEK;CORT,EEF1E1;DEK,TYMS;	0.321862	0.249889	0.363345	0.523812	0.437373	0.269256	0.0658385	0.367525	0.313532	0.385808	0.490679	0.459152	0.338713	0.19263	0.619789	0.204753	0.297258	0.245971	-0.0970121	0.509999	0.407936	0.544357	0.309001	0.316698	0.206309	0.470779	0.166197	0.18002	0.138324	0.0701727	0.305363	0.152637
4700_0	6	6	0.1524	0.53113	CST7:immune response;LCK:regulation of cell cycle;FYB:protein amino acid phosphorylation;AIF1:response to singlet oxygen;DOK2:cell surface receptor linked signal transduction;C1QB:phosphate transport;	C1QB,CST7;CST7,DOK2;AIF1,LCK;CST7,FYB;FYB,LCK;AIF1,CST7;	0.426896	0.399493	0.544738	0.700787	0.18631	0.345295	0.415327	0.553613	0.533399	0.364158	0.482962	0.390767	0.159772	0.470228	0.495309	0.0949377	0.272519	0.456706	0.164458	-0.112349	-0.0967315	0.190275	NaN	0.23207	0.173016	0.0993176	0.0592844	0.267412	-0.00864725	0.281498	0.156873	0.0374388
5604_0	12	11	0.20731	0.10286	GPSM2:signal transduction;TPX2:mitosis;KIF23:mitotic spindle elongation;DKC1:regulation of cell cycle;SMC4L1:chromosome organization and biogenesis (sensu Eukaryota);PPIH:nuclear mRNA splicing, via spliceosome;KIF11:microtubule-based movement;EXOSC9:rRNA processing;CDKN3:regulation of cyclin dependent protein kinase activity;CDKN2C:cell cycle;CCNA2:regulation of cyclin dependent protein kinase ac…	GPSM2,KIF23;CDKN3,GPSM2;GPSM2,TPX2;GPSM2,KIF11;BUB1B,GPSM2;EXOSC9,GPSM2;CCNA2,GPSM2;CDKN2C,TPX2;PPIH,TPX2;DKC1,SMC4L1;DKC1,KIF23;	0.428805	0.345549	0.399489	0.373714	0.325359	0.0772163	0.238752	0.451817	0.315347	0.455728	0.406034	0.199425	0.24462	0.330671	0.589569	0.177652	0.329106	0.0111861	-0.0502599	0.337068	0.482679	0.336202	0.365199	0.380705	0.389241	0.480591	0.328633	0.215042	0.136391	0.365783	0.446929	0.33702
4661_0	5	4	0.2055	0.087182	PRG1:null;C1S:proteolysis and peptidolysis;LST1:cellular morphogenesis;CLEC2B:antimicrobial humoral response (sensu Vertebrata);APOC1:lipid metabolism;	CLEC2B,PRG1;C1S,PRG1;C1S,LST1;APOC1,PRG1;	0.411868	-0.166724	0.275292	0.648592	0.247491	0.507553	0.56106	0.402387	0.548422	0.442209	0.312647	0.147187	0.271569	0.513573	0.283187	NaN	0.105421	0.159345	0.295782	0.181309	0.0400174	0.602399	0.0475627	0.0300545	0.508351	0.549578	-0.180234	NaN	NaN	NaN	NaN	-0.0527708
5734_1	5	4	0.20491	0.050897	CD163:antimicrobial humoral response (sensu Vertebrata);VCAM1:cell-cell adhesion;TNFRSF1B:apoptosis;LAIR1:null;CTSL:proteolysis and peptidolysis;	TNFRSF1B,VCAM1;CD163,VCAM1;CD163,CTSL;CD163,LAIR1;	-0.0529375	0.326864	0.440007	0.455247	0.49701	0.299596	0.224586	0.447626	0.453964	0.57637	0.627187	0.20928	0.331013	0.41581	0.270054	NaN	0.499012	0.230015	0.189199	NaN	0.0316112	0.245837	NaN	-0.139729	0.0637535	0.234353	0.131044	NaN	NaN	-0.0851043	NaN	0.0326155
5837_2	5	4	0.16803	0.34252	AP1G2:null;KIAA0323:null;PHKG2:carbohydrate metabolism;MAN2C1:carbohydrate metabolism;CTBP1:protein amino acid phosphorylation;	AP1G2,MAN2C1;AP1G2,PHKG2;AP1G2,KIAA0323;CTBP1,KIAA0323;	0.377403	0.234128	0.674596	0.279959	0.495296	0.0631461	0.443001	0.11358	0.109005	0.492676	0.705447	0.49359	0.398182	0.362619	0.349516	0.0941384	0.171731	0.104974	0.273033	0.342236	0.394884	0.65719	0.0427024	0.518434	0.367556	0.197666	0.125076	0.0411738	-0.0247009	0.32622	0.133146	0.238502
5396_0	6	5	0.18278	0.19533	OGDH:generation of precursor metabolites and energy;RPS4Y1:protein biosynthesis;RPS3:protein biosynthesis;RPS19:protein biosynthesis;RPL29:protein biosynthesis;EXOC4:null;	OGDH,RPS19;OGDH,RPS3;OGDH,RPL29;EXOC4,OGDH;OGDH,RPS4Y1;	0.384096	0.460602	0.398302	0.0555954	0.438014	0.326259	0.490459	0.016898	0.19043	0.541456	0.413932	NaN	0.102294	-0.0465492	0.71103	0.17753	-0.122024	0.18992	0.205992	0.108451	0.195427	0.595302	0.221145	0.544814	0.700204	0.280381	0.461251	0.0914048	0.117304	0.231625	0.133922	0.094006
5783_2	5	4	0.20252	0.11778	TYK2:protein amino acid phosphorylation;SUPT5H:negative regulation of transcription from RNA polymerase II promoter;SFRS14:nuclear mRNA splicing, via spliceosome;RCD-8:biological process unknown;MADD:cell surface receptor linked signal transduction;	MADD,TYK2;SUPT5H,TYK2;SFRS14,TYK2;RCD-8,TYK2;	0.458681	0.317354	0.703944	0.511024	0.635046	0.304246	0.535275	0.10947	0.137839	0.28495	0.669133	0.315165	0.221551	0.229345	0.326252	0.23867	0.483646	0.1859	0.556189	0.280373	0.406968	0.371749	0.239871	0.1763	0.246987	0.420457	0.341224	NaN	NaN	NaN	NaN	-0.0220317
5275_0	7	6	0.20704	0.062698	FGR:protein amino acid phosphorylation;AIF1:response to singlet oxygen;CASP1:proteolysis and peptidolysis;PRG1:null;LST1:cellular morphogenesis;IL2RG:protein complex assembly;CCR1:chemotaxis;	FGR,LST1;AIF1,FGR;CASP1,PRG1;AIF1,IL2RG;AIF1,CASP1;CCR1,FGR;	0.543844	0.348111	0.508787	0.578107	0.42201	0.422294	0.443298	0.410555	0.317982	0.607625	0.50503	0.370351	0.139669	0.425726	0.44607	-0.00907754	0.15921	0.22586	-0.0897751	0.154668	0.195988	0.155963	NaN	0.0619111	0.0400375	0.49082	-0.0945759	0.251274	-0.0835899	NaN	NaN	-0.000521238
5767_2	5	4	0.17012	0.28503	RPL29:protein biosynthesis;LSM7:nuclear mRNA splicing, via spliceosome;FARSLA:protein biosynthesis;BSG:cell surface receptor linked signal transduction;ATP5D:ion transport;	FARSLA,RPL29;BSG,LSM7;LSM7,RPL29;ATP5D,RPL29;	0.275277	0.2575	0.464143	0.303981	0.360238	0.17208	0.382142	0.43197	0.455058	0.221849	0.272369	NaN	0.507224	0.231989	0.184732	0.152552	-0.156563	0.400042	0.489497	0.362187	0.261178	0.530636	0.00221488	0.347005	0.704533	0.185285	0.515029	-0.376315	0.381791	0.0760545	-0.348682	0.151061
5918_0	24	23	0.19191	0.10509	MTHFD2:one-carbon compound metabolism;SLC7A5:amino acid metabolism;CDKN3:regulation of cyclin dependent protein kinase activity;CCNB2:null;UBE2C:ubiquitin-dependent protein catabolism;TUBB:microtubule-based movement;TSN:DNA recombination;TOPBP1:DNA replication and chromosome cycle;TOP2A:DNA replication;SMC4L1:chromosome organization and biogenesis (sensu Eukaryota);RRM2:DNA replication;PLK1:regul…	DNMT1,MTHFD2;ATP5C1,MTHFD2;BIRC5,MTHFD2;MTHFD2,RRM2;MTHFD2,TOP2A;MTHFD2,UBE2C;FOXM1,MTHFD2;CDC2,MTHFD2;CCNA2,MTHFD2;AURKA,MTHFD2;CCNB2,TUBB;MTHFD2,SMC4L1;DLG7,MTHFD2;CCNB2,MTHFD2;MTHFD2,TSN;MTHFD2,TOPBP1;PLK1,SLC7A5;CDKN3,SLC7A5;CDKN3,MTHFD2;BUB1,MTHFD2;MSH2,MTHFD2;CENPF,MTHFD2;KIF11,MTHFD2;	0.399261	0.602651	0.382449	0.550986	0.485157	0.120229	0.284684	0.251649	0.118374	0.518371	0.588244	0.507248	0.176954	0.318659	0.363678	0.108749	0.242939	0.334056	0.43383	0.0301337	0.489037	0.136381	0.198741	0.197535	0.184296	0.531106	0.21132	0.102528	0.280769	-0.0248049	-0.0972876	-0.0340864
5767_1	5	4	0.16189	0.55286	HRSP12:regulation of translational termination;KIF23:mitotic spindle elongation;HMGB2:DNA replication;FOXM1:transcription;CCNA2:regulation of cyclin dependent protein kinase activity;	HRSP12,KIF23;FOXM1,HRSP12;CCNA2,HRSP12;HMGB2,HRSP12;	0.320968	0.576653	0.327189	0.542086	0.328175	0.125995	0.21809	0.376591	0.344096	0.38828	0.459469	0.1073	0.226022	0.225357	-0.250686	0.0388176	0.0755641	0.197466	0.333887	0.349556	0.463827	0.386766	0.349242	0.137893	0.535686	0.61763	0.454321	NaN	NaN	NaN	NaN	0.175909
5858_0	15	14	0.20642	0.12551	DKC1:regulation of cell cycle;MAD2L1:cell cycle;KIAA0101:null;YWHAZ:null;SQLE:electron transport;SNRPC:RNA splicing;CENPF:DNA replication and chromosome cycle;UBE2C:ubiquitin-dependent protein catabolism;TOP2A:DNA replication;TCEB1:transcription;PAICS:purine base biosynthesis;NME1:GTP biosynthesis;FOXM1:transcription;E2F2:regulation of cell cycle;CCNA2:regulation of cyclin dependent protein kinas…	E2F2,KIAA0101;SQLE,YWHAZ;NME1,SQLE;CCNA2,DKC1;DKC1,UBE2C;DKC1,TOP2A;DKC1,KIAA0101;DKC1,MAD2L1;DKC1,FOXM1;KIAA0101,SNRPC;CENPF,PAICS;MAD2L1,TCEB1;MAD2L1,YWHAZ;CENPF,SNRPC;	0.340016	0.519856	0.433928	0.50515	0.491452	0.162577	0.234191	0.443084	0.419812	0.540572	0.570035	0.294725	0.219229	0.332124	0.57154	0.0993017	0.148139	0.143869	0.44059	0.361347	0.472399	0.249079	-0.0574412	0.26159	0.039289	0.506547	0.113979	0.0521743	0.160853	0.186068	0.427177	0.0496653
5465_1	6	5	0.17179	0.22955	MTR:central nervous system development;POSTN:skeletal development;NID2:cell-matrix adhesion;COL6A3:phosphate transport;COL5A2:phosphate transport;COL3A1:phosphate transport;	MTR,NID2;COL3A1,MTR;MTR,POSTN;COL6A3,MTR;COL5A2,MTR;	0.465618	0.423146	0.461494	0.441288	0.63077	0.609174	0.334368	0.199906	0.066175	0.575779	0.844144	0.508729	0.294736	0.134104	0.542444	NaN	-0.153663	NaN	0.0731001	NaN	-0.255846	0.137077	NaN	0.156929	0.12138	0.458017	-0.0444301	0.0592272	0.0159437	0.150067	-0.0725117	-0.0797051
5543_0	11	19	0.21263	0.046242	PCOLCE:development;COL5A2:phosphate transport;COL1A2:skeletal development;THY1:null;THBS2:cell adhesion;COL3A1:phosphate transport;CSPG2:development;BGN:biological process unknown;COL6A3:phosphate transport;SPARC:ossification;LUM:visual perception;	COL1A2,THBS2;COL3A1,CSPG2;COL1A2,CSPG2;COL3A1,THY1;COL1A2,THY1;CSPG2,THBS2;BGN,THBS2;COL3A1,PCOLCE;BGN,COL3A1;BGN,COL1A2;COL6A3,PCOLCE;COL5A2,PCOLCE;PCOLCE,SPARC;COL1A2,PCOLCE;COL5A2,COL6A3;COL5A2,THY1;COL5A2,THBS2;COL5A2,LUM;PCOLCE,THY1;	0.528024	0.557064	0.659971	0.816465	0.743858	0.510539	0.507642	0.540109	0.574419	0.78555	0.853594	0.566824	0.164261	0.662866	0.590849	-0.00745063	0.122694	0.326307	0.438832	0.133107	0.249585	0.0743719	-0.021568	0.128188	0.0310165	0.635933	0.0873555	0.222541	0.118256	0.0595626	0.208998	0.000328297

## Sheet: Table 4
Function	Number of enriched modules
cell cycle	62
cell division	38
cell proliferation	32
response to stress	40
immune response	26
cell adhesion	23
